# Supplementary material for: Building a glaucoma interaction network using a text mining approach
Source: BioData Min. 2016 May 5;9:17. doi: 10.1186/s13040-016-0096-2 (PMC4857381; doi:10.1186/s13040-016-0096-2)
Supplement: Additional file 1: — Filtered Extracted Relations. (XLSX 58 kb) [file 13040_2016_96_MOESM1_ESM.xlsx]

## Sheet: 550Relations
					Filtered Extracted Relations
File_No	E1	REL	E2	Confidence	Sentence
50	AQP4 deficiency	failed to affect	the responses of mice	0.111726	Our unpublished data show that AQP4 deficiency fai
54	OMA1	has a non-redundant role in	the proteolytic inactivation of OPA1	0.501287	Thus , we have demonstrated in vivo that OMA1 has
54	several inner membrane proteases	could regulate	the generation of some S-OPA1 isoforms	0.790616	This observation reinforces that under normal cond
54	the inactivation of OPA1	is exclusively due to	OMA1 function	0.285446	This observation reinforces that under normal cond
108	Johannessen et al	suggested	that rapamycin	0.340648	2005 - Johannessen et al . suggested that rapamyci
108	mTOR ( mammalian target of rapamycin	is quite active in	NF1 gene -deficient cells	0.501777	2005 - Johannessen et al . suggested that rapamyci
149	CMT4B2 ( MTMR13 mutations	can also be seen with	MPZ mutations	0.902583	Nerve biopsies showing focally folded myelin are c
149	focally folded myelin	are characteristic of	CMT4B1 ( MTMR2 mutations	0.835515	Nerve biopsies showing focally folded myelin are c
149	focally folded myelin	are characteristic of	CMT4B1 but	0.738888	Nerve biopsies showing focally folded myelin are c
159	FOXC1 transcriptional activity	is negatively regulated by	PITX2	0.978409	FOXC1 transcriptional activity is negatively regul
190	optineurin ( OPTN and WD	repeat	domain 36 ( WDR36	0.470558	The previous literature data indicate that in the
190	other polymorphic variants of the BDNF gene	may be involved in	the development of POAG	0.733013	These results may be due to the fact that other po
259	RPGR or RPGRIP1	promote	deposits of RPGRIP1	0.664137	Pre-existing RPGRIP1ï¿½ï¿½1 deposits are cleared ,
259	RPGRIP1	causes	the uncoupling of the RHD of either RPGR isoform	0.753957	In yeast cells , the lack of mammalian compensator
259	RPGRIP1	causes	the uncoupling of the RHD of either RPGR isoform ( RPGR1â€“19 or RPGRORF15	0.753957	In yeast cells , the lack of mammalian compensator
386	MYOC	does not affect	the OPTN level	0.687977	OPTN overexpression induces an upregulation of the
386	OPTN overexpression	induces an upregulation of	the endogenous MYOC	0.892466	OPTN overexpression induces an upregulation of the
422	tumor necrosis factor	were markedly elevated in	PDR vitreous	0.895086	Similarly , Zhou et al . demonstrated that inflamm
494	five mice of each of the mutant strains B6.MRL-Fas	respectively lack	functional FAS and FASL.	0.641084	We assessed five mice of each of the mutant strain
496	BMP4	is an upstream regulator of	these Tbx2 subfamily genes	0.9476	The spatio-temporal overlap in the expression patt
496	Exogenous BMP4	resulted in	the extension of Tbx5 expression	0.82389	Exogenous BMP4 resulted in the extension of Tbx5 e
496	Tbx2 subfamily genes	are regulated by	BMP4	0.770843	Several studies in other species also support the
496	Tbx3	responded more vigorously than	Tbx2	0.73514	Interestingly , Tbx3 responded more vigorously tha
496	Tbx5	are all responsive to	manipulations of BMP4 signaling	0.316965	We report that Tbx2 , Tbx3 , and Tbx5 are all resp
496	the dorsal eye	supports	the idea	0.202809	The spatio-temporal overlap in the expression patt
498	mouse keratocan 5'-flanking sequence	has been used previously to achieve	over-expression of PITX2	0.698257	The expression is driven by mouse keratocan 5'-fla
498	PITX2	are of	non-myogenic origin and co-express Six2	0.607863	The cells over-expressing PITX2 are of non-myogeni
498	PITX2	is over-expressed in	both right and left forelimbs of the Ktcn-PITX2 mice	0.869959	PITX2 is over-expressed in both right and left for
498	The expression	is driven by	mouse keratocan 5'-flanking sequence	0.966613	The expression is driven by mouse keratocan 5'-fla
499	PAX77 mice	are due to	overexpression of PAX6 and not	0.318773	As no abnormalities are observed in animals carryi
529	The ocular phenotypes of Bmp4 mutant mice	show	that BMP4	0.495488	The ocular phenotypes of Bmp4 mutant mice show tha
534	GPNMB	is present in	ocular APCs	0.446383	Thus , we next examined whether GPNMB is present i
534	GPNMB binds	activated	T cells	0.450292	In another study , it was reported that GPNMB bind
647	POAG	is not associated with	these LOXL1 SNPs ( Table	0.858507	Interestingly , POAG is not associated with these
650	coding OPTN sequence variants	are only a rare cause of	POAG or NTG	0.420941	Follow-up studies in unselected cohorts however in
650	the MFN2 protein	shows functional overlap with	OPA1	0.851848	We also analysed the MFN2 gene , as the MFN2 prote
650	We	also analysed	the MFN2 gene	0.875762	We also analysed the MFN2 gene , as the MFN2 prote
727	the progression of POAG	could increase	the expression and/or secretion of NTs	0.646308	Ischemic insults during the progression of POAG co
729	Complete deficiency of NOS2	did not prevent	homozygous mutant mice	0.609574	Complete deficiency of NOS2 did not prevent homozy
761	the ERG	often triggered	the suspicion of PR or AR	0.814604	The findings of abnormal rod and/or cone responses
894	smoking and CCT	was observed in	combined POAG ( ï¿½ï¿½ï¿½ï¿½ï¿½ï¿½ï¿½ï¿½ï¿½ï¿½s .e	0.843509	A significant correlation between smoking and CCT
1084	( green diamond and POAG ( red triangles samples N	was below	the sensitivity of the kit	0.588178	In both control ( green diamond and POAG ( red tri
1191	GAPDH	produced an almost parallel response to	XIAP	0.939838	GAPDH produced an almost parallel response to XIAP
1206	facial PWS	may be at	risk of SWS	0.151265	Early identification of patients with facial PWS w
1309	CYP1B1	is critical for	Dfen-induced	0.939173	CYP1B1 is critical for Dfen-induced PAH.
1309	PAH-PASMCs and CYP1B1	is critical for	the development of Dfen-induced PAH	0.893672	In conclusion , we have shown that Dfen up-regulat
1421	The most common type of FAP	is related to	transthyretin ( TTR	0.965461	The most common type of FAP is related to transthy
1510	CPP	called	MPG	0.829554	We silenced TXNIP in the retina using RNAi TGS via
1510	Deficiency of TXNIP	leads to	improved glucose tolerance and insulin sensitivity	0.795208	Deficiency of TXNIP leads to improved glucose tole
1510	Several studies	demonstrated a pathogenic role of	proinflammatory	0.78817	Several studies demonstrated a pathogenic role of
1510	TXNIP	has been shown to inhibit	thioredoxin activity	0.546241	Several studies demonstrated a pathogenic role of
1510	TXNIP	is required for	diabetes-induced Cox-2 , FN and GFAP expression	0.962243	TXNIP is required for diabetes-induced Cox-2 , FN
1510	TXNIP	is required for	diabetes-induced Cox-2 and FN expression	0.962842	We show that TXNIP is required for diabetes-induce
1510	We	silenced	TXNIP	0.681167	We silenced TXNIP in the retina using RNAi TGS via
1515	Opa1enu/ + mice	significantly decreased	80-kDa ( S isoform of OPA1 protein	0.620494	Opa1enu/ + mice significantly decreased 80-kDa ( S
1519	Rpgrip1tm1Tili mice	still expresses	RPGRIP1	0.127734	Even though no evidence supports a direct role of
1519	the lack of RPGRIP1 expression	promotes	the mistrafficking of rhodopsin and M-opsin	0.770762	Regardless , to distinguish primary from potential
1527	IS-induced CNTF expression	was not influenced by	AAV2-Cre-mediated STAT3 knockdown	0.9697	In contrast , IS-induced CNTF expression was not i
1528	mice	received an intravitreal injection of	TNF ( blue bars	0.949696	Twenty hours before light exposure , mice received
1530	HSPA6	was examined as	a potential target gene of FOXC1	0.813307	Results HSPA6 was examined as a potential target g
1531	AT1-R and TLR4	increased in	EAAC1 KO mice	0.543939	Overlapping immunoreactivities indicate that AT1-R
1531	EAAC1 KO mice	induces the upregulation of	AT1-R and TLR4	0.85574	Increased oxidative stress in EAAC1 KO mice induce
1547	the CHEK2 protein	also controls the functions of	the BRCA1 protein	0.692583	Following the activity of the DNA damaging factor
1725	the GLC3A locus	could be a causative gene in	POAG	0.312986	Discussion The purpose of this study was to invest
1826	the T377M MYOC mutation	was detected in	59 % ( 13/22 of the POAG patients	0.921763	The incidence of glaucoma was 17 % ( 22/126 and th
1848	CCT ( , average CCT of the OHT group	was significantly thicker than	that of the POAG group	0.641966	Although individuals within a group may exhibit va
1895	CCT and CH	may have a different impact on	DCT versus	0.566742	However the correlations of CCT showed a significa
1895	DCT and GAT	are strongly correlated with	CCT (	0.897167	We found that the differences of measurements betw
1945	POAG	found no correlation between	the polymorphisms of the APOE , tumor suppressor protein	0.870476	Saglar et al also performed a genetic study on 75
1991	low DBP	is a risk factor for	POAG	0.239532	The finding that low DBP is a risk factor for POAG
2012	CCT	is correlated to	ECD	0.712079	In this study , we identified whether CCT is corre
2256	PITX2	can negatively regulate	FOXC1	0.693506	Notably , PITX2 can negatively regulate FOXC1 .
2356	ERG	has been tested in	BCR patients	0.935562	Birdshot chorioretinopathy Birdshot chorioretinopa
2641	POAG	is	MYOC	0.682473	The most studied gene associated with POAG is MYOC
2695	lysyl oxidase	isoforms	LOXL1	0.877776	There are no reports that lysyl oxidase isoforms L
2745	haploinsufficiency of MYOC	is not a critical mechanism in	the pathogenesis of POAG	0.498828	All these facts suggest that haploinsufficiency of
2762	citrullinated MBP	was not present in	these knockout mice	0.539028	The authors claimed that citrullinated MBP was not
2773	CYP1A2 , 2A6 , 2C9 , 2C19	is only a weak inducer of	CYP2B6	0.872518	Conversely , roflumilast does not induce CYP1A2 ,
2786	Silence of TXNIP	suppressed	the activated NLRP3 inflammasome	0.962075	Silence of TXNIP suppressed the activated NLRP3 in
2844	MYOC	directly interacted with	CKM	0.836931	At the level of 100 % identity , we found that MYO
2844	TTN	mainly interacted with	CKM	0.810501	As a result , we found that CKB , FHL2 , MYOC , AS
2910	the transcription factor	is required for	expression of CD2AP protein and podocin	0.908845	The gene involved is the transcription factor LMX1
2910	the transcription factor LMX1B ( OMIM 602575	is required for	expression of CD2AP protein and podocin	0.901728	The gene involved is the transcription factor LMX1
2995	the recent emergence of ATXN2	is akin to	the identification of APOE	0.741509	What is exciting here is that the recent emergence
3016	10 candidate POAG genes	were highly expressed in	both	0.255871	We found 10 candidate POAG genes that were highly
3016	CDKN2B and SIX1	were expressed more highly in	the CPE	0.687946	On the other hand , we also identified three candi
3016	CPE and NPE	expressed genes previously associated with	POAG	0.8647	CPE and NPE expressed genes previously associated
3016	Ten of the 65 candidate POAG disease genes	were highly expressed in	both CPE and NPE	0.963876	Ten of the 65 candidate POAG disease genes were hi
3016	TMEM248 of the 65 candidate POAG disease genes	were highly expressed in	both CPE and NPE	0.884837	Ten ( AKAP13 , C1QBP , CHSY1 , COL8A2 , CYP1B1 , F
3016	we	also identified	three candidate POAG disease genes	0.903623	On the other hand , we also identified three candi
3016	We	found	10 candidate POAG genes	0.13503	We found 10 candidate POAG genes that were highly
3042	Elimination of the TLR4 function	reduces the damaging actions of	ethanol	0.683609	Elimination of the TLR4 function reduces the damag
3042	TLR4	plays a key role in	ethanol-induced NLRP3 activation	0.604524	Elimination of the TLR4 function reduces the damag
3045	the C1r and C1s proteases	subsequently cleave	C4 and C2	0.289969	After binding , the C1r and C1s proteases subseque
3045	the C3 convertase	generated in	the CP	0.723702	Similar to the C3 convertase generated in the CP a
3067	BDNF-AS	recruits	EZH2	0.400196	Further characterization of BDNF-AS indicates that
3096	ATF3	is a negative regulator of	TLR4	0.957166	ATF3 is a negative regulator of TLR4 , the recepto
3096	Roussel et al	is	TCR ligation	0.777684	Toll-like receptor ( TLR3 , TLR4 , and TLR9 agonis
3096	TLR9 agonists	are potent inducers of	ATF3 expression	0.718712	Toll-like receptor ( TLR3 , TLR4 , and TLR9 agonis
3098	expression of NOS2	was increased in	the TM of POAG patients	0.905438	More clinically relevant , expression of NOS2 was
3098	NOS3 gene variants	were associated with	POAG	0.912	In addition , NOS3 gene variants were associated w
3326	Defective LOXL1 function	has been studied in	LOXL1 knockout ( KO mice	0.942568	Defective LOXL1 function has been studied in LOXL1
3332	cytochrome P4501B1 , OPTN and WD	repeat	domain 36 ( WDR36	0.0760737	At least 24 different genetic loci have been linke
3334	protein levels of TYRP1	were similar between	the RPE models	0.969531	As predicted by qRT-PCR and microarray analysis ,
3334	RPE65	were determined in	fetal RPE cultures	0.913419	Protein levels of TYRP1 , BEST1 , CDH3 , CRX , CHR
3336	EPO and EPO-D neurotrophic effect	seems less robust in	albino mice	0.679387	Interestingly , EPO and EPO-D neurotrophic effect
3337	INPP5B	may compensate for	OCRL	0.589788	The knockout model of OCRL did not exhibit phenoty
3337	OCRL	co-localizes with	GFP-tagged RAB8A	0.107065	This revealed that OCRL co-localizes with GFP-tagg
3337	OCRL	co-localizes with	GFP-tagged RAB8A ( WT ( 70 %	0.779233	This revealed that OCRL co-localizes with GFP-tagg
3337	OCRL	has been identified as	an inositol polyphosphate 5-phosphatase	0.657709	Although OCRL has been identified as an inositol p
3337	OCRL	has been identified as	an inositol polyphosphate 5-phosphatase ( INPP5E	0.657709	Although OCRL has been identified as an inositol p
3337	OCRL ( D422A or GFP-tagged OCRL ( DeltaRhoGAP	were transfected into	ciliated RPE cells	0.954209	Flag-tagged OCRL WT , OCRL ( D499A , OCRL ( D422A
3337	RAB8A ( WT	increased the degree of	OCRL localization	0.317477	This revealed that OCRL co-localizes with GFP-tagg
3341	( TMCO1	overlaps with	a previously published POAG GWAS locus (	0.369713	A recent Dutch genome-wide association study ( GWA
3353	CDKN2B-AS1	has been shown to be involved in	the regulation of CDKN2B , CDKN2A and ARF expression	0.957897	CDKN2B-AS1 has been shown to be involved in the re
3353	CDKN2B-AS1	has been shown to be involved in	the regulation of CDKN2B , CDKN2A and ARF expression (	0.957897	CDKN2B-AS1 has been shown to be involved in the re
3611	Screening of NTF4	revealed	1.7 % of POAG patients of European origin	0.210583	Screening of NTF4 revealed 1.7 % of POAG patients
3611	the WDR36	may not be directly involved with	POAG	0.57475	However , subsequent reports have revealed that th
3843	Mean CCT levels	were greater in	POAG patients	0.93708	Mean CCT levels were greater in POAG patients in o
4048	GSTT1	would have the same effect as	GSTO1	0.456115	It was anticipated that perhaps GSTT1 would have t
4062	RAS genetic variation	may partially account for	subtle variation	0.257923	Our previous studies reported that RAS genetic var
4101	The binding of STAT1	induces the expression of	ANRIL	0.962446	The binding of STAT1 induces the expression of ANR
4101	The binding of STAT1	represses	CDKN2B	0.894969	The binding of STAT1 induces the expression of ANR
4114	the neuroprotective effects of BDNF	may be linked with	the activation of the PI3 kinase/Akt pathway	0.169781	This means that the neuroprotective effects of BDN
4117	The mRNA and protein levels of CTGF	were normalized to	GAPDH and Î²-actin	0.981279	The mRNA and protein levels of CTGF were normalize
4124	This 0.66 Mb heterozygous deletion	was first reported in	NPS patients	0.962319	This 0.66 Mb heterozygous deletion was first repor
4124	this genetic alteration of LMX1B	was not pathogenic for	this NPS family	0.766294	Our findings indicate that this genetic alteration
4145	The ERG	was assessed in	the low , medium , high , and EPO groups	0.968696	The ERG was assessed in the low , medium , high ,
4204	TBK1	contribute to	the pathogenesis of POAG	0.778285	Genetic studies have identified that specific gene
4205	POAG	was associated with	the GSTM1 null genotype	0.679567	Nevertheless , Izotti et al in an Italian populati
4269	The mean values of CCT and MCT	obtained by	the RTVue 100 FD , Pentacam HR	0.783718	Agreement The mean values of CCT and MCT obtained
4322	The kit	contains probes for	the PAX6 gene	0.962639	The kit contains probes for the PAX6 gene and for
4354	the human MYOC Tyr437His mutation	was developed to study	POAG	0.754807	Mice A mouse strain expressing the Tyr423His myoci
4411	USP9X activity	is unaltered by	NGF withdrawal	0.41878	As would be predicted based on this observation ,
4416	CD2	might pose a risk for	POAG	0.702853	As expected , both the mRNA expression levels and
4416	LHCGR	might also pose a risk for	POAG	0.470312	Therefore , we speculated that LHCGR might also po
4454	NEUROD1	is known to play an important role in	the regulation of insulin gene transcription	0.938222	NEUROD1 is known to play an important role in the
4455	GLIS3	directly transactivates	the neurogenin 3 promoter	0.740918	GLIS3 directly transactivates the neurogenin 3 pro
4455	NEUROD1	also functions as	an activator of both GCK and insulin	0.94277	NEUROD1 also functions as an activator of both GCK
4455	NEUROD1	also functions as	an activator of both GCK and insulin (	0.94277	NEUROD1 also functions as an activator of both GCK
4455	The transcription factor neurogenin 3	acts downstream of	PDX1 , PTF1A and GLIS3	0.43404	The transcription factor neurogenin 3 , which acts
4456	the absence or deletion of detoxification pathway	has no significant effect on	the side effects of T2DM but GSTM1 null genotype	0.272589	Conclusion These results suggest that although the
4561	Sequence analysis of 88 POAG patients	revealed	six MYOC	0.63281	Sequence analysis of 88 POAG patients revealed six
4561	the contribution of MYOC and OPTN coding	variants to	POAG risk	0.955094	Herein we report the contribution of MYOC and OPTN
4591	DISCUSSION NPS	is caused by	heterozygous loss-of-function mutations of the LMX1B gene	0.979782	DISCUSSION NPS is caused by heterozygous loss-of-f
4612	position 30 of TTR ( Val30Met	is	the most frequent TTR-related FAP causing mutation	0.690126	A single amino acid substitution of valine for met
4620	a POAG patient	develops	XFS	0.193109	Second , if a POAG patient develops XFS , careful
4703	TNF	was elevated in	the brains of Ccl2-/- mice	0.953158	TNF , whose production was elevated in the brains
4704	the KO , MBP expression	was similar in	WT and KO mice	0.679399	Although less GST-Ï€ protein disruption was seen i
4709	TRIF-mutant mice	were defective in	TLR3	0.854997	TRIF-mutant mice were defective in TLR3 - and TLR4
4723	immunoreactive MBP	was substantially less in	day 17 post-MOG peptide mGFAPcre/CXCL10fl/fl mice	0.487578	Acute spinal cord demyelination , but not chronic
4889	LOXL1	belongs to	the lysyl oxidase family of extracellular enzymes	0.865347	LOXL1 belongs to the lysyl oxidase family of extra
4954	CCT	is significantly higher in	both PACG and POAG	0.501287	Another recent report in an Asian population repor
4967	CCT	was significantly lower in	both TG and LG ( glaucomatous eyes	0.978719	The fact that CCT was significantly lower in both
5072	CCT	was less in	1/5 of MVP patients	0.869773	In our study , CCT was less in 1/5 of MVP patients
5163	GSTM1 and GSTT1 null genotypes	were associated with increased risk of	ARC	0.933619	A meta-analysis performed by Sun et al . in 2010 r
5230	an accumulation of insoluble OPTN protein	can be blocked with	chemical inhibition of TBK1 activity	0.296882	More , recently , Minegishi and coworkers reported
5230	MYOC	are associated with	3â€“4 % of POAG cases	0.375245	Mutations in MYOC are associated with 3â€“4 % of P
5230	OPTN	produces an accumulation of	insoluble OPTN protein	0.138347	More , recently , Minegishi and coworkers reported
5230	OPTN	then recruits	the microtubule-associated protein 1 light chain 3 beta	0.0728937	For instance , TBK1 encodes a kinase that phosphor
5230	TBK1	encodes	a kinase	0.118414	For instance , TBK1 encodes a kinase that phosphor
5260	CNTF	increased	STAT3 phosphorylation	0.513676	For example , OsM increased STAT3 activation diffe
5260	CNTF	increases	RPE cell survival	0.821405	While CNTF increases RPE cell survival , it had no
5260	oncostatin M	are all members of	the IL6 family and bind	0.296231	CNTF , LIF , and oncostatin M are all members of t
5260	OsM	increased	STAT3 activation	0.711795	For example , OsM increased STAT3 activation diffe
5361	DCT	was less affected by	CCT than was GAT.	0.921154	Kotecha and co-workers concluded that DCT was less
5552	INPP5B	may compensate for	OCRL	0.589788	In the study of Bothwell et al . , the OCRL knocko
5552	the OCRL knockout mice	did not present	phenotypes	0.457283	In the study of Bothwell et al . , the OCRL knocko
5672	The vitreous of PDR patients	has elevated levels of	both CTGF and VEGF	0.931721	The vitreous of PDR patients has elevated levels o
5676	the HMGB1 inhibitor GA	attenuated	diabetes-induced upregulation of HMGB1 and downregulation of BDNF	0.891481	In addition , the HMGB1 inhibitor GA attenuated di
5729	LOXL1	is a member of	the lysyl oxidase enzyme family	0.836616	LOXL1 is a member of the lysyl oxidase enzyme fami
5789	PEX pathophysiology LOXL1	is a member of	the lysyl oxidase family of enzymes	0.65577	Functional implications of LOXL1 for PEX pathophys
5792	TYR	was not a modifier for	CYP1B1 mutations	0.536088	Thus , it was suggested that TYR was not a modifie
5846	DCT IOP	did not show a significant correlation with	CCT	0.808202	However , DCT IOP did not show a significant corre
5928	MBP expression	was up-regulated by	knockdown of Rab35	0.668082	In concordance , MBP expression was up-regulated b
5937	MMP13	were not affected by	FOXC1 and FOXCUT silencing	0.872777	In contrast , the expression of MMP1 , MMP3 , and
5937	MMP9	were decreased concomitantly with	FOXC1	0.884698	The results of real-time PCR and western blot show
5937	MMP9 expressions	decreased together following	both FOXC1 and FOXCUT knockdown	0.671101	In accordance with our hypothesis , MMP2 , MMP7 ,
5937	the FOXC1 expression levels	were also down-regulated in	FOXCUT siRNA groups	0.429574	Moreover , the FOXC1 expression levels were also d
5937	transcript ( FOXCUT	is	a FOXC1 adjacent lncRNA	0.57655	FOXC1 upstream transcript ( FOXCUT is a FOXC1 adja
5943	the transcription factor FOXE3	was significantly enriched in	patients of both Indian and Caucasian POAG patietns	0.70659	Particularly , a CNV encompassing the transcriptio
5951	THBS1 expression	was observed in	the c.2150delT ZNF469 dermal fibroblasts microarray and qPCR validation	0.344331	A 10-fold reduction in THBS1 expression was observ
5951	the c.2150delT ZNF469 dermal fibroblasts microarra	confirmed the reduction of	THBS1	0.585163	A 10-fold reduction in THBS1 expression was observ
5953	KLF4	was associated with	LTBP2	0.822065	LTBP2 was predicted to be regulated by KLF4 was as
5958	GAPDH	shows a significant up	regulation of OPA1	0.84237	The readout of a typical quantification of the exo
5958	the degradation of OPA1	as could be shown in	Opa1 mutant mice	0.838642	The ubiquitine-proteasome pathway is not involved
5962	OPTN	can be phosphorylated by	protein kinase TANK binding kinase	0.782525	OPTN can be phosphorylated by protein kinase TANK
5962	OPTN	is co-localized with	FUS , TDP43 and SOD1	0.939353	OPTN is co-localized with FUS , TDP43 and SOD1 in
5966	BNIP3	is	a direct interaction partner of OPA1	0.855574	BNIP3 , a mitochondrial pro-apoptotic BH3-only pro
5976	the MYOC gene	is involved in	the causation of POAG	0.598755	The findings suggest that the MYOC gene is involve
5978	severe glomerular disease	suggest a possible regulation of	type III collagen	0.627396	Recent immunohistological studies in NPS patients
5978	the homozygous mutations of LMX1B	do not appear to dramatically affect	the expression of type IV collagen chains	0.445907	Recent immunohistological studies in NPS patients
5978	thick CCT	belongs to	the constellation of NPS traits	0.159751	Whether thick CCT belongs to the constellation of
5980	3.59 % of our POAG patients	had mutations in	the CYP1B1 , MYOC , and OPTN genes	0.930696	In summary , 3.59 % of our POAG patients had mutat
5980	a CYP1B1 mutation	might behave as	a modifier of the MYOC gene	0.292472	In a large family in which MYOC-linked POAG segreg
5980	CYP1B1	was associated with	early onset of the disease	0.819457	In a large family in which MYOC-linked POAG segreg
5980	early-onset POAG	have mutations in	CYP1B1	0.930696	Melki et al . found that 4.6 % ( 11/236 of French
5980	MYOC and OPTN	are rare in	Indian POAG patients	0.82251	Mutations in MYOC and OPTN are rare in Indian POAG
5980	Screening of the OPTC gene	was carried out in	POAG cases	0.953158	Screening of the OPTC gene was carried out in POAG
5980	the GLC3A locus	has been shown to cause	PCG , JOAG , and POAG	0.823948	The cytochrome P450 gene , located at the GLC3A lo
5980	WDR36	alone are not sufficient to cause	POAG	0.817859	Primer details are shown in Since abnormalities in
5986	domain 36 ( WDR36	occur in	cases of POAG	0.0279572	There has not yet been a follow-up on a recent rep
5986	our OPTN mutation screening of 314 open-angle glau	have	either POAG , JOAG , or NTG	0.85114	In this paper , we present new data on our OPTN mu
5986	the GLC1A locus	are found in	2.6-4.3 % of POAG cases	0.86733	Mutations in the myocilin ( MYOC gene at the GLC1A
5993	ABCA4	haplotype	1 2 3 4 5 6 7 chr6 :58,159,994 T T C C C C C 58,160,171 T T T C T T T 58,160,466 G G G G G	0.840822	ABCA4 haplotype 1 2 3 4 5 6 7 chr6 :58,159,994 T T
5996	approximately 10 % of Spanish POAG patients	carry mutations in	the CYP1B1 gene	0.753936	In a previous study we found that approximately 10
6005	PAX6	linked to	WT1 and Wilms-TF	0.931658	PAX6 was cloned from a canine retinal cDNA library
6005	PAX6	was cloned from	a canine retinal cDNA library	0.973396	PAX6 was cloned from a canine retinal cDNA library
6007	Thirty-three genealogically unrelated POAG patient	were found not to have	the Thr377Met MYOC mutation	0.928672	Thirty-three genealogically unrelated POAG patient
6012	intravitreal injection of CNTF	can increase	GFAP promoter activity	0.668878	In mouse retina , intravitreal injection of CNTF c
6013	GLC1N	have been defined for	POAG	0.468157	Among them , 14 loci designated GLC1A to GLC1N hav
6013	neuregulin 2	was within	the critical region of GLC1M	0.821489	A candidate gene , neuregulin 2 , located at 5q23-
6013	The critical interval of GLC1M	was further refined to	a region of 28 Mb	0.958664	The critical interval of GLC1M was further refined
6017	MYOC	is responsible for about	36 % of juvenile-onset POAG cases	0.920349	MYOC is responsible for about 36 % of juvenile-ons
6020	POAG	also have	the Thr377Met MYOC mutation	0.735675	Two of the three individuals with POAG also have t
6031	The POAG group	showed significantly higher levels of	TTR	0.876912	The POAG group showed significantly higher levels
6034	CYP1B1	have been reported in	POAG patients	0.770139	Recently , mutations in CYP1B1 have been reported
6034	OPTN and WDR36	have only rarely been found in	POAG patients	0.874541	Mutations in OPTN and WDR36 have only rarely been
6035	domain 36 ( WDR36 , GLC1G ,	have been described in	POAG	0.638202	Disease-associated sequence variants in three gene
6035	OPTN	may not contribute to	the increased risk of POAG	0.440192	Both Ayala-Lugoâ€™s and our studies suggest that E
6035	OPTN E50K	increases binding to	TANK-binding kinase 1	0.691034	It is found that OPTN E50K increases binding to TA
6036	LOXL1	may be involved in	the genetic architecture of POAG	0.919771	Therefore , if this association between the LOXL1
6043	Activation of rhomboid intramembrane protease	may explain	the cleavage of OPA1	0.656684	Activation of rhomboid intramembrane protease may
6043	Activation of rhomboid intramembrane protease ( PA	may explain	the cleavage of OPA1	0.656684	Activation of rhomboid intramembrane protease ( PA
6046	exon 1 of the LOXL1 gene	were shown to be significantly associated with	XFS	0.632441	In summary , our results showed that of the two no
6049	the family	used for	mapping PPCD1 locus	0.850202	Mutation analysis of VSX1 and related ECRs Mutatio
6049	the relative expression of VSX1	normalized to	GAPDH	0.848404	Each bar represents the relative expression of VSX
6049	VSX1	plays a pathogenic role only in	a subgroup of PPCD1	0.0304235	It seems that VSX1 plays a pathogenic role only in
6058	allele T of rs1048661	is associated with	XFS	0.834583	It is difficult to provide an explanation why alle
6058	LOXL1	is a member of	the lysyl oxidase family of proteins	0.276621	LOXL1 is a member of the lysyl oxidase family of p
6058	LOXL1	were associated with	XFS and POAG	0.768561	In this study , we investigated whether the two SN
6062	LOXL1	is a member of	the lysyl oxidase family of proteins	0.276621	LOXL1 is a member of the lysyl oxidase family of p
6062	LOXL1	seem to be highly associated with	XFS	0.985002	In addition , the SNPs , rs1048661 and rs3825942 ,
6064	LOXL1	were implicated in	XFS and XFG	0.916446	Recently , intragenic SNPs in LOXL1 were implicate
6069	OPTN	were also found to account for	1.6 % of sporadic POAG	0.926851	Mutations in OPTN were also found to account for 1
6071	CYP1B1 mutations	also carried	MYOC mutations	0.832108	Some patients carrying CYP1B1 mutations also carri
6073	GC	significantly accounted for	99 % of the XFS cases	0.883659	The three haplotypes of GT , TC , and GC significa
6073	the LOXL1 polymorphisms	are highly associated with	both XFS and XFG patients	0.805657	Our study confirmed that the LOXL1 polymorphisms a
6073	the T allele of rs2165241 ( SNP 3	are highly associated with	XFS and XFG.	0.882944	The G alleles of rs1048661 ( SNP 1 and rs3825942 (
6073	The two haplotypes of GG and TG	accounted for	96 % of the XFS cases	0.975909	The two haplotypes of GG and TG accounted for 96 %
6080	GLC1N	have been linked to	POAG	0.918658	To date , at least 14 loci from GLC1A to GLC1N hav
6088	ELP4 and DCDC1	are located downstream of	PAX6	0.965058	ELP4 and DCDC1 are located downstream of PAX6 .
6100	an elevation of SPARC expression	observed in	both POAG and PACG iris	0.671834	This pro-inflammatory state induced by prolonged u
6105	AQP4 labeling , C and G	represent	GFAP labeling	0.82229	A and E are DIC images , B and F represent AQP4 la
6108	WDR36	have been associated with	adult-onset primary open-angle glaucoma ( POAG	0.877913	Mutations in WDR36 , also a member of the WD repea
6109	more than 70 mutations of MYOC	have been documented in	POAG families	0.874309	So far , more than 70 mutations of MYOC have been
6118	OPTN	contribute to	the development of POAG	0.596691	We found that OPTN may interact with MYOC and cont
6118	OPTN	may interact with	MYOC	0.515842	We found that OPTN may interact with MYOC and cont
6124	OPTN	is associated with	POAG	0.783687	In conclusion , our investigations indicate that a
6130	CYP1B1	has been shown to cause	primary congenital glaucoma (PCG , JOAG , and POAG	0.96015	CYP1B1 has been shown to cause primary congenital
6130	CYP1B1	may act as	a modifier of MYOC expression	0.198586	Previous studies indicated that CYP1B1 may act as
6130	different MYOC mutations	may contribute to	the pathogenesis of POAG	0.312812	More than 70 mutations have been identified in MYO
6141	the insertion/deletion polymorphisms of the MMP1 a	have any correlation with	the development of XFS	0.668968	Our study was designed to investigate whether the
6151	CYP1B1	is inducible upon	activation of the aryl hydrocarbon receptor	0.739048	In fact , CYP1B1 is inducible upon activation of t
6153	PEDF transduction	reduces the loss of	RGC and nerve fiber layer	0.931363	Third , PEDF transduction reduces the loss of RGC
6153	TNF	reduces	GFAP expression	0.681621	We demonstrate that endogenous PEDF expression in
6157	POAG LC cells	has an antihypoxic effect in	mice	0.658391	Prostaglandin D2 synthase ( PTGDS ; down regulated
6158	APOE	had been identified for	POAG	0.948944	In this present study , a best interaction model i
6158	MYOC mutations	have been attributed to	about 1%-4 % of POAG cases	0.956719	From published reports , MYOC mutations have been
6158	OPTN	could regulate the expression of	MYOC	0.21907	Recently , Parkï¿½ï¿½ï¿½s study had revealed that
6158	WDR36	showed significant association with	POAG	0.922474	In a group of southern Chinese POAG patients , onl
6159	soluble OPA1	is crucial for	the anti-apoptotic effects of PARL	0.577897	Moreover , it has been suggested that soluble OPA1
6172	APOE allele frequencies	also did not differ among	POAG and control groups	0.821967	APOE allele frequencies also did not differ among
6185	APOE alleles	may influence the risk of	POAG	0.37511	The results of this study suggest that APOE allele
6192	LOXL1	is one of	the five lysyl oxidase family members	0.372927	LOXL1 is one of the five lysyl oxidase family memb
6192	LOXL1	may cause	XFS	0.790751	Therefore , the hypothesis that defects in LOXL1 m
6194	MOYC and OPTN	together account for	less than 5 % of all POAG cases	0.711883	Mutations in MOYC and OPTN together account for le
6194	myocilin ( MYOC and optineurin ( OPTN genes	are associated with	POAG	0.759109	Subsequent studies have demonstrated that mutation
6196	the matricellular protein SPARC	is known to promote	ECM deposition	0.469518	The genes selected for this study included importa
6207	GLC3B	spans	1.04 Mb	0.769202	GLC3B spans 1.04 Mb on chromosome 1 , and four pol
6207	GLC3C	spans	5.77 Mb	0.769202	GLC3C spans 5.77 Mb on chromosome 14 , and five po
6215	GLC1A	have been defined for	JOAG and/or POAG	0.921711	Among these , 14 genetic loci , designated GLC1A t
6224	PITX3 ( 650delG	had	PPCs	0.619468	Recently , Bidinost and co-workers reported one la
6229	RS1 mutations	did not have	a negative ERG	0.593206	However , more than 40 % of patients with RS1 muta
6230	NTF4	identified in	the Chinese POAG patient	0.817595	The mutation in NTF4 identified in the Chinese POA
6230	several more POAG cohorts of different ethnicities	is needed to clarify	the involvement of NTF4	0.832603	Analysis of NTF4 in several more POAG cohorts of d
6236	POAG or XFG	does not exclude	a substantial role of MMP1	0.901625	Thus , our finding that the MMP1 ï¿½ï¿½1607 1G/2G
6256	LOXL1 SNPs	are not heterogenic in	XFS and XFG	0.869702	Since LOXL1 SNPs are not heterogenic in XFS and XF
6256	optineurin	do not directly lead to	POAG	0.700859	Mutations in optineurin do not directly lead to PO
6259	AQP1 and SLC4A10	have a role in	the pathogenesis of POAG	0.668302	We hypothesized that AQP1 and SLC4A10 have a role
6263	OPA1 immunoreactivity	was decreased in	the GCL of heterozygous OPA1enu/ + mice	0.648747	Also , OPA1 immunoreactivity was decreased in the
6264	CYP1B1 mutations	have been reported to be associated with	primary open-angle glaucoma ( POAG	0.923529	In some studies , CYP1B1 mutations have been repor
6264	the cytochrome P4501B1 gene ( CYP1B1	linked to	GLC3A	0.847134	The only gene that has been identified is the cyto
6274	NOS3	has been reported as	a POAG candidate gene	0.734518	NOS3 is located ~100 kb centromeric of D7S1277i an
6274	The allele frequencies of GLC1F	significantly differed between	POAG patients	0.725196	Discussion The allele frequencies of GLC1F signifi
6274	The prevalence of POAG	was unrelated to	the GLC1F locus	0.939838	The prevalence of POAG was unrelated to the GLC1F
6278	an aquaporin 1 ( AQP1 gene knockout	exhibit	a decreased CCT	0.774831	Mice carrying an aquaporin 1 ( AQP1 gene knockout
6278	The FBN1 SNP rs17352842	was nominally associated with	CCT	0.955094	The FBN1 SNP rs17352842 was nominally associated w
6278	these regions of FBN1 and PAX6	are involved in	CCT determination	0.236096	The results suggest there may be variants within t
6283	Discussion LOXL1	has been shown to be strongly associated with	XFS and XFG	0.902224	Discussion LOXL1 has been shown to be strongly ass
6283	LOXL1	is part of	a family of five lysyl oxidase	0.146012	LOXL1 is located on chromosome 15q24.1 and is part
6285	CYP1B1 mutations	have also been identified in	JOAG and POAG patients	0.970775	CYP1B1 mutations have also been identified in JOAG
6292	The GSTT1 null genotype	was found to be more common in	POAG cases	0.973982	The GSTT1 null genotype was found to be more commo
6295	juvenile-onset POAG and CYP1B1	has been suggested to be	a modifier of MYOC expression	0.681246	Digenic inheritance of the mutant MYOC and CYP1B1
6295	MYOC	interacts with	CYP1B1	0.597321	An earlier report showed that MYOC interacts with
6297	elevated expression of SPARC	has been detected in	the iris of POAG patients	0.957078	Furthermore , elevated expression of SPARC has bee
6297	heterozygous mice	expressed	an intermediate phenotype suggestive of a dose-dependent effect of SPARC	0.603898	Moreover , heterozygous mice expressed an intermed
6311	MYOC mutations	are not responsible for	increased levels of POAG	0.577302	Based on this result , it appears that MYOC mutati
6312	No POAG patient	had	a mutation or polymorphism of the OPA1 gene	0.809588	No POAG patient had a mutation or polymorphism of
6312	OPA1 expression	may play a role in in	occurrence of POAG	0.791022	The results of this study raise the possibility th
6317	1 ( SFRP1	is elevated in	the trabecular meshwork cells of POAG patients	0.799333	Our previous studies showed that expression of the
6317	frizzled-related protein 1	is elevated in	the trabecular meshwork cells of POAG patients	0.903128	Our previous studies showed that expression of the
6334	36 ( WDR36	have been identified among	POAG patients	0.783618	Mutations in three genes namely , myocilin ( MYOC
6334	CYP1B1	have been reported among	POAG patients	0.314443	Polymorphisms in cytochrome P450 1B1 ( CYP1B1 have
6334	MYOC of POAG patients	indicate	the stronger association of MYOC	0.328395	This observation in the Kolkata patient , along wi
6334	the same exon ( exon III of MYOC	were observed in	a POAG patient	0.841	In this study two sequence variants in the same ex
6344	GLC3A ( 2p2-p21	harbors	CYP1B1	0.7819	To narrow down the potential candidate CNVs ( gene
6350	ELP4 and DCD4	are located downstream of	PAX6	0.739103	The 3ï¿½ï¿½ï¿ ½ deletion identified in family 86 c
6357	MYOC	are associated with	POAG	0.375245	Mutations in MYOC are associated with POAG that is
6362	type IV	is localized in	the third domain of the SPARC protein	0.842421	The high affinity binding site of SPARC for collag
6383	PITX2	physically interacts with	FOXC1	0.848112	PITX2 physically interacts with FOXC1 , and these
6386	GSTT1	determine the relative risk of	POAG	0.312476	Thus , the aim of the present study was to charact
6406	CYP1B1	has been shown to be related to	POAG	0.938042	Recently , CYP1B1 has been shown to be related to
6406	Discussion MYOC	was	the first identified POAG gene	0.940278	Discussion MYOC was the first identified POAG gene
6412	ALDH1A1 expression	may be via	PITX2	0.685733	The observations are consistent with the proposal
6412	CXCL6 expression	is affected by	PITX2	0.73514	The earlier observations , our finding that CXCL6
6412	DKK1 and KCNJ2	were shown to be affected by	PITX2 siRNAs	0.834546	DKK1 and KCNJ2 which were shown to be affected by
6412	down-regulation of PITX2	causes decreased	ALDH1A1 expression	0.492404	Although the data are preliminary , they are consi
6412	MEIS2 expression	is also affected by	PITX2	0.826571	We show here that MEIS2 expression is also affecte
6412	they	are consistent with	the proposal	0.0233135	Although the data are preliminary , they are consi
6413	PITX2	is known to inhibit	FOXC1 activity	0.798058	Finally , since PITX2 is known to inhibit FOXC1 ac
6422	FAS	is a member of	the TNF family of cytokine receptors	0.962446	FAS is a member of the TNF family of cytokine rece
6428	LOXL1	are expected to affect	elastin formation	0.704712	Thus , mutations in LOXL1 are expected to affect e
6429	a member of the lysyl oxidase family of enzymes	catalyze	covalent cross-linking of collagen and elastin	0.45678	LOXL1 is a member of the lysyl oxidase family of e
6429	LOXL1	is a member of	the lysyl oxidase family of enzymes	0.934543	LOXL1 is a member of the lysyl oxidase family of e
6429	LOXL1	may cause	XFS	0.790751	Thus , the hypothesis that defects in LOXL1 may ca
6431	the common variants of WDR36	are associated with	POAG	0.838671	From these studies , it appears that mutations in
6440	Secondary analyses None of the NOS3 SNP â€ “ femal	showed significant interactions in	POAG cases	0.932831	Secondary analyses None of the NOS3 SNP â€ “ femal
6445	regulation of MYOC expression	might be pertinent to	POAG	0.574532	One interpretation of these results is that the MY
6447	collagen , elastin and fibrillin	are the substrates of	the LOXL1 enzymes	0.644174	A family of five lysyl oxidase enzymes play an imp
6447	LOXL4	play an important role in	cross-linking	0.738777	A family of five lysyl oxidase enzymes ( LOX , LOX
6449	WDR36 and OPTN	are rare causes of	POAG	0.778961	Also MYOC mutations along with WDR36 and OPTN are
6454	NOS3	may contribute to	the occurrence of POAG	0.919042	However , following haplotype-based case-control a
6456	POAG	caused by	MYOC mutations	0.623581	POAG caused by MYOC mutations is inherited as an a
6472	Most mutations of FBN1	occur in	the EGF	0.497706	Most mutations of FBN1 occur in the EGF domains .
6481	Discussion MYOC	was the first identified gene associated with	pathogenesis of POAG	0.982082	Discussion MYOC was the first identified gene asso
6483	the Saudi POAG patients	lack	mutationin MYOC ,ï¿½ï¿½OPTN	0.647439	Previously , we showed that the Saudi POAG patient
6484	the aqueous level of EPO	is significantly higher in	POAG	0.979175	In conclusion , we found that , compared to the ey
6486	RTN4	is a possible prioritized gene for	POAG	0.608581	The EyeSAGE database analysis has also indicated t
6492	OPTN	might cause	adult POAG	0.768561	Subsequently , several screening studies have been
6493	bone morphogenic protein 4 ( BMP4	are strong candidate genes for	POAG susceptibility	0.77312	Existing studies indicate that developmental glauc
6493	the TGFï¿½ï¿½2 , BMP4 , and FOXC1 genes	do not play a major role in	the genetic etiology of POAG	0.547482	It is hence concluded that common variants in the
6494	neurotrophin 4	have been reported in	sporadic POAG patients	0.669761	Also , heterozygous mutations in neurotrophin 4 ha
6496	RNA 1 ( CDKN2B-AS1 genes	were found to be associated with	POAG	0.774757	In another recent GWAS , SNPs at the transmembrane
6496	TLR4 rs7037117	showed a possible association with	POAG	0.940379	TLR4 rs7037117 showed a possible association with
6500	POAG	were identified at	the caveolin 1 ( CAV1	0.922528	In recent genome-wide association studies , suscep
6500	the NTF4 gene	would account for approximately	0.5 % of POAG	0.369137	If these two mutations are genuinely pathogenic ,
6513	optineurin ( OPTN and WD	repeat	domain 36 ( WDR36	0.470558	At least eight loci of genes have been found to be
6514	CYP1B1	have also been identified in	POAG patients	0.870287	Mutations in CYP1B1 have also been identified in P
6518	a combination of GSTM1 positive and GSTT1 null gen	was associated with	the incidence of POAG	0.912	Similarly , a combination of GSTM1 positive and GS
6518	GSTM1	were	5ï¿½ï¿½ï¿½-GAA CTC CCT GAA AAG CTA AAG C-3ï¿½ï¿½ï¿ ½	0.821409	Primers for GSTM1 were 5ï¿½ï¿½ï¿½-GAA CTC CCT GAA
6518	GSTM1 or GSTT1	was described as	GSTM1 null or GSTT1 null genotype	0.742829	In the presence of the Î²-globin band condition ,
6518	GSTT1	were	5ï¿½ï¿½-TTC CTT ACT GGT CCT CAC ATC TC-3ï¿½ï¿½ï¿ ½	0.821409	Primers for GSTT1 were 5ï¿½ï¿½-TTC CTT ACT GGT CCT
6518	the polymorphisms of GSTM1 and GSTT1	could contribute to	the development of cortical ARC	0.830142	These results stimulated us to test whether the po
6522	features of XFS	result from	an aberrant production of elastin and accumulation of fibrillar materials	0.24586	Thus , it is quite possible that defects in LOXL1
6522	LOXL1	can cause	features of XFS	0.0944664	Thus , it is quite possible that defects in LOXL1
6522	LOXL1	is a member of	the lysyl oxidase family of proteins	0.276621	LOXL1 is a member of the lysyl oxidase family of p
6522	the contactin-associated protein-like 2 ( CNTNAP2	had significant associations between	XFS	0.829215	A GWAS was recently performed using a DNA-pooling
6531	NR2E1	could alter	PAX6 expression or functioning	0.596691	We chose aniridia since we hypothesized that NR2E1
6531	We	chose	aniridia	0.389458	We chose aniridia since we hypothesized that NR2E1
6552	Direct automated sequencing of FOXE3	was performed with	the BigDye Terminator Cycle Sequencing kit ( Applied Biosystems	0.995544	Direct automated sequencing of FOXE3 was performed
6554	LTBP2	is	the GLC3C gene	0.458281	Therefore , whether LTBP2 is the GLC3C gene or whe
6554	the MYOC gene	have been associated with	POAG and JOAG	0.877913	Mutations in the MYOC gene have been associated wi
6569	MMP9	are associated with	POAG and PACG	0.497533	The aim of the current study was to determine whet
6570	three SNPs of LOXL1	were not associated with	other relevant phenotypes of XFS	0.728821	Subgroup analysis revealed that three SNPs of LOXL
6577	LTBP2 mutations	be risk factors for	POAG and PEX	0.589525	In conclusion , we report that LTBP2 mutations may
6582	Both LOXL1 SNPs	were significantly associated with	XFS and XFG ( and	0.982082	Both LOXL1 SNPs were significantly associated with
6582	LOXL1	was shown to be	the major lysyl oxidase isoform	0.774751	In a recent study , LOXL1 was shown to be the majo
6584	prolonged TNF exposure	can activate	antigen-presenting cells ( APCs	0.600437	The timing and duration of TNF expression are impo
6586	a member of the lysyl oxidase family of enzymes	catalyze	the covalent cross-linking of collagen and elastin	0.233787	LOXL1 is a member of the lysyl oxidase family of e
6586	LOXL1	is a member of	the lysyl oxidase family of enzymes	0.934543	LOXL1 is a member of the lysyl oxidase family of e
6587	ESR1	was modestly associated with	POAG overall when men and women	0.627317	Furthermore , ESR1 was modestly associated with PO
6592	HDAC6	also colocalized with	ASB10	0.860068	HDAC6 also colocalized with ASB10 , and HDAC6 appe
6592	the GLC1F family	carries	the T255T synonymous mutation	0.677397	Analysis of dermal fibroblasts from a patient from
6592	the GLC1F family	showed no difference in	the colocalization of ASB10	0.825898	Analysis of dermal fibroblasts from a patient from
6607	HDAC3	regulates	TNF production	0.744582	Interestingly , HDAC3 regulates TNF production in
6614	APOE alleles	may influence the risk of	POAG	0.37511	The results of this study suggest that APOE allele
6614	the APOE Îµ2 allele	was significantly associated with	the development of XFS	0.925574	Yilmaz et al . found the APOE Îµ2 allele was signi
6616	the retinas of rd3 mice	exhibit	a gradual extinction of electroretinography ( ERG	0.215724	In agreement with this , the retinas of rd3 mice e
6617	One potential biologic marker of POAG	is	CD44	0.948649	One potential biologic marker of POAG is CD44 , wh
6628	these mice	is linked to	the pathogenesis of POAG	0.82621	The authors proposed that ER stress in these mice
6637	Lower CCT	is a known risk factor for	POAG	0.972076	Lower CCT is a known risk factor for POAG , and mu
6647	the genotype Îµ4/Îµ4 of APOE	increases the risk of	POAG	0.455262	The present meta-analysis suggested that the genot
6648	inhibition of EPO production	could be caused by	the toxicity of prefibrillar aggregates of TTR V30M	0.503691	It has been suggested that inhibition of EPO produ
6648	spite of the inappropriately low renal EPO product	reported in	FAP ATTR V30M	0.770244	In spite of the inappropriately low renal EPO prod
6650	CNTF	appears to be associated with	the upregulation of GFAP	0.932816	For instance , CNTF appears to be associated with
6652	western blot analysis RPE cells	were treated with	VEGF or TNF	0.910608	Determination of ICAM-1 by western blot analysis R
6675	CDKN2B-AS1	was highly associated with	POAG	0.919042	Similarly , in a GWAS by Burdon et al . rs4977756
6675	SIX1	was observed with	POAG	0.846825	In a meta-analysis by Ramdas et al . , which inclu
6675	the AA genotype of the CAV1 SNP	was significantly associated with	POAG ( p=0.02	0.9697	When grouped by glaucoma type , the AA genotype of
6684	LTBP2	has been identified on	chromosome 14q24 ( GLC3C	0.954129	Four other PCG loci have been described ( GLC3B-E
6724	NGF levels	were observed between	the KO and wt mice	0.956729	This difference was specific to the hippocampus re
6725	BDNF and NGF levels	was detected in	JBC-57 WT mice	0.910603	In contrast , no relation between BDNF and NGF lev
6767	MBP	was isolated from	white matter of MS brain	0.880695	The citrullinated MBP was isolated from white matt
6782	MS and HCs SP-1 patients	have higher expression of	TLR2	0.945575	Transcriptional signature of 3 genes distinguishes
6782	T cells	had significantly higher percentage of	TLR2	0.964823	In SP-1 , freshly isolated naive CD4 T cells had s
6787	smaller proportions of MBP- and tetanus toxoid ( T	were found to	secrete BDNF (	0.920888	Activated T cells specific for myelin antigens hav
6787	the APC	would otherwise have been presented to	an appropriately sensitized T cell (	0.650548	The GA molecule binds to the MHC-molecule on the A
6852	GLC1G	was identified as	WDR36	0.855723	The candidate gene for GLC1G was identified as WDR
6852	MYOC , OPTN and APOE	might contribute to	the development of POAG	0.751871	There is increasing evidences that the possible in
6852	no coding variations of the WDR36 gene	were found in	2 of the 7 GLC1G linked families	0.918078	Intriguingly , no coding variations of the WDR36 g
6852	POAG	was characterized as	WDR36	0.856934	The third gene for POAG was characterized as WDR36
6852	TP53	was originally reported to be associated with	POAG	0.873882	Tumor protein p53 ( TP53 was originally reported t
6962	CYP1B1	occur in	a small but important percentage of cases of POAG	0.741423	As reviewed by Vasiliou and colleagues , mutations
6962	LOXL1	appear not to be associated with	POAG	0.810747	Polymorphisms in LOXL1 appear not to be associated
6962	the MYOC , WDR36 and OPTN genes	explain only	10 % of sporadic cases of POAG	0.689401	Together , mutations in the MYOC , WDR36 and OPTN
6968	LOXL1	is a member of	the lysyl oxidase enzyme family	0.836616	LOXL1 is a member of the lysyl oxidase enzyme fami
7015	the TGF-Î² receptor endoglin	suggested	SPARC	0.0517819	For example , Rivera and Brekken recently reported
7022	D2 mice	showed deficiency in	the C5 complement component	0.412055	Expression of complement system genes in the D2 re
7089	all RTS cell lines	have	residual RECQL4 activity	0.738931	It thus remains possible that all RTS cell lines h
7089	T ( p.Gln757X	is shared by	RTS and RAPADILINO.	0.886771	T ( p.Gln757X , which is shared by RTS and RAPADIL
7089	The RECQL4 test	is also recommended for	RTS cases	0.724561	The RECQL4 test is also recommended for RTS cases
7095	The OCA2 protein	also participates in	the sorting and transport of tyrosinase	0.80392	The OCA2 protein also participates in the sorting
7095	TYRP1	has	partial tyrosinase hydroxylase activity	0.786831	TYRP1 has partial tyrosinase hydroxylase activity
7112	EPO	maintains the expression of	Wnt1	0.684168	EPO maintains the expression of Wnt1 during elevat
7112	loss of Wnt1 expression	would occur in	the absence of EPO	0.649862	EPO maintains the expression of Wnt1 during elevat
7275	GSK3B	has a direct connection with	IL4	0.849179	For example , GSK3B has a direct connection with I
7279	TYRP1	has also been reported to have	a catalase function	0.885517	However , TYRP1 has also been reported to have a c
7282	SALL1	interacts with	SIX1	0.731017	When considering the protein pathway , SALL1 inter
7282	the SHH and GDF11	regulate	ATOH7	0.775283	Thus the SHH and GDF11 regulate ATOH7 , which in t
7282	this region	is associated with	the optic disc area	0.528082	Although this region is associated with the optic
7284	the transcription factor gene FOXC1	regulates the expression of	FOXO1 and binds	0.0860291	A recent study by Berry et al . reported that the
7291	an antisense RNA	regulates the expression of	CDKN2B	0.381019	CDKN2BAS codes for an antisense RNA that regulates
7291	CDKN2BAS	also regulates the expression of	CDKN2A	0.922939	CDKN2BAS also regulates the expression of CDKN2A ,
7291	LRP12	is a receptor for	SMAD4	0.920347	Importantly , LRP12 , previously known as ST7 , is
7291	the expression of CDKN2B	is an inhibitor of	cyclin-dependent kinase 4	0.501491	CDKN2BAS codes for an antisense RNA that regulates
7310	multiple common and rare SIX6 sequence	variants in	POAG cases	0.734141	In summary , we have identified multiple common an
7311	a dominant semi-lethal allele of Lmx1b Homozygous	lack	LMX1B	0.0497064	Lmx1bIcst is a dominant semi-lethal allele of Lmx1
7311	LMX1B	has been shown to interact with	LDB1	0.902224	LMX1B has been shown to interact with LDB1 by yeas
7338	the ERG amplitude	are evident between	XIAP	0.844175	While significant differences in the ERG amplitude
7341	the GSTM1 and GSTT1 genes	may be associated with	risk of POAG ï¿½ï¿½ï¿½	0.842805	Polymorphisms in the GSTM1 and GSTT1 genes may be
7365	ADAM10 inhibitors	would reduce	ECD shedding of GPNMB/OA	0.232182	It is possible that agents such as CDX-011 might b
7366	haploinsufficiency of Csrp2bp	is responsible for	the mouse PPCD1 phenotype	0.781802	Based on the observations of decreased gene expres
7368	the GFAP promoter	were either additionally intravitreally injected with	0.5 Âµl of 1 mg/ml CNTF	0.873865	Mice intravitreally injected with viral vectors ca
7375	VAV1	shows no association for	POAG cases	0.950031	VAV1 shows no association for POAG cases here .
7375	VAV2 and VAV3	are strongly susceptible genes with	Japanese POAG cases	0.335152	Genome-wide ranking orders of P-value indicate tha
7378	EPO	is sufficient for	erythropoietic effects	0.323498	It has been demonstrated that low dose EPO is suff
7378	the low-affinity of BCR	typically requires higher concentrations of	EPO ( &amp;gt ;500 IU/Kg	0.217431	It has been demonstrated that low dose EPO is suff
7395	expression levels of MOG , MBP and MAG	were significantly attenuated in	6 week-old Olig1âˆ’/âˆ ’ mice	0.679241	Among the myelin proteins investigated , expressio
7405	CCT	was measured in	adult female mice	0.863465	Measurement of CCT in the mouse For all strains ,
7440	OPTN ( E50K	causes an adult-onset form of	POAG	0.272672	For example , while mutations in OPTN or MYOC both
7456	optineurin	is required for	CYLD mediated deubiquitnation of RIP.	0.883395	In addition we show that optineurin is required fo
7461	mgfap-egfp transgenic mice	were intravitreally injected with	CNTF or PBS	0.908614	Transcriptional analysis of Mï¿½ï¿½ller cells To s
7462	PDIA5	are significantly associated with	POAG	0.887523	Additional SNPs in PDIA5 are significantly associa
7467	The GALC deletion	was further validated in	the POAG cases	0.920276	The GALC deletion was further validated in the POA
7472	FOXC1 but	may have been monosomic for	FOXF2	0.866297	Furthermore , a patient with an unbalanced translo
7472	FOXQ1	is	470 kb proximal of FOXC1	0.658665	The 6p25 region contains a forkhead cluster in whi
7476	ipsilateral retinae of NTg mice	presented	a similar pattern and intensity of AQP4 immunoreactivity	0.802739	Contralateral and ipsilateral retinae of NTg mice
7476	similar intensity of AQP4 signal	was present in	the contralateral and ipsilateral retinae of NTg mice	0.881731	Up-regulation of AQP4 signal was found in the MÃ¼l
7489	TNFSF11	is involved in	the up-regulation of MMP1 and MMP3	0.684539	Whether TNFSF11 is involved in the up-regulation o
7506	The transcription of GPNMB	is regulated by	microphthalmia-associated transcription factor ( MITF	0.962455	The transcription of GPNMB is regulated by microph
7513	OPA1 gene polymorphisms	may contribute to	the pathogenesis of POAG	0.249898	Whether OPA1 gene polymorphisms may contribute to
7533	Flash ERG	was recorded in	the left eyes of the dark-adapted mice	0.918936	Flash ERG was recorded in the left eyes of the dar
7544	the significant functional ERG changes	observed between	WT and APP-KO mice	0.485782	Therefore , further analysis such as quantificatio
7571	CDKN2B	was found to be significantly associated with	POAG	0.864964	Among the SNPs tested rs1063192 , originally ident
7571	CDKN2B-AS1	can regulate	CDKN2B	0.921292	Interestingly , the antisense RNA encoded by CDKN2
7571	CDKN2B-AS1	regulates expression of	the CDKN2B and CDKN2A genes	0.921292	CDKN2B-AS1 is adjacent to and regulates expression
7571	the NRXN1 locus	is highly associated with	both POAG and IOP	0.605689	This is consistent with the results recently repor
7578	TNF	conserved	optineurin binding	0.765421	In consequence , individual characterization of th
7578	TNF-resistance	required generation of	suitable 14.7K mutants	0.831801	In consequence , individual characterization of th
7583	the POAG variants	were also identified in	CDKN2B-AS1	0.939917	Since the POAG variants were also identified in CD
7596	12 ( MMP12 ( Macrophage	were shown downregulated here by	the MYOC mutants	0.188635	The same occurred with insult-altered metallopepti
7596	3 ( DERL3 and heat shock	proteins	HSP90B1 , DNAJB9 and DJC6	0.790083	Among them the canonical UPR proteins Bone-inducin
7596	CSTA	could restore	the normal MYOC processing	0.352434	It would be interesting to investigate whether the
7596	It	would be interesting to investigate whether	the application of an inhibitor	0.154257	It would be interesting to investigate whether the
7596	overexpression of wild-type MYOC	induced the expression of	MMP1	0.607812	Curiously , we had previously reported an interest
7596	the MYOC gene	were found to be linked to	3â€“4 % of primary open-angle glaucoma ( POAG	0.89187	Soon after its discovery , mutations in the MYOC g
7596	The same	occurred with	insult-altered metallopeptidases	0.614877	The same occurred with insult-altered metallopepti
7596	we	had previously reported	an interesting feedback loop regulation of expression	0.193623	Curiously , we had previously reported an interest
7599	The new localization of TLR4	is similar to	rhodopsin	0.912961	The new localization of TLR4 is similar to rhodops
7625	FOXC1	positively regulates expression of	endogenous MSX2 mRNA	0.473468	These data suggest that FOXC1 positively regulates
7625	MSX2	is	a bona fide target gene of FOXC1 transcriptional regulation	0.249433	Together these data indicate that MSX2 is a bona f
7634	COL8A2	may influence	CCT	0.517822	In contrast , modest association between several S
7634	ZNF469	were also associated with	a thinner CCT	0.64308	One SNP each in PITX2 , collagen V subunit A1 , AV
7647	optic nerve of experimental OHT NR3C1 Glaucoma	might develop after	cortesteroid usage OPTC Possible POAG	0.747667	Gene name Genetic Association Changed tissue expre
7647	TGFB1	Increased in	AH of POAG patients	0.650008	Gene name Genetic Association Changed tissue expre
7647	TTR	Increased in	AH of POAG patients Amyloidosis transthyretin-related disorder	0.74282	Gene name Genetic Association Changed tissue expre
7651	CYP1B1 mRNA	is expressed in	RPE cells	0.857722	As CYP1B1 mRNA is expressed in RPE cells , we furt
7651	POAG	suggested genetic correlation between	MYOC and CYP1B1	0.237251	In addition , digenic inheritance in POAG suggeste
7651	The level of activity of transfected CYP1B1	was measured using	P450-Glo assay kit	0.929004	The level of activity of transfected CYP1B1 was me
7651	Western blot analysis of mutant CYP1B1 and myocili	showed increased expression of	MYOC	0.94841	Western blot analysis of mutant CYP1B1 and myocili
7657	the other three MYOC polymorphisms Y347Y , R76K ,	were not associated with increased risk of	POAG	0.890244	Meta-analyses suggested that the other three MYOC
7698	anteriorized NPs	express	PAX6 and OTX2	0.813069	Research has demonstrated that retinal neurons and
7698	retinal neurons and RGCs	are mainly comprised of	anteriorized NPs	0.0449918	Research has demonstrated that retinal neurons and
7715	GLC1F locus	have also been implicated in	POAG	0.876241	Mutations in neurotrophin 4 at GLC1F locus have al
7720	optineurin ( OPTN and WD	repeat	domain 36 ( WDR36	0.470558	To date , four genes , myocilin ( MYOC , neurotroh
7720	POAG	was identified at	61.0 Mb	0.914907	Another risk locus for POAG was identified at 61.0
7725	ALB	was used to normalize	ELP4 and PAX6 values	0.926851	ALB was used to normalize ELP4 and PAX6 values for
7729	GPR143 Purification Affinity chromatography	was utilized for	purification of GPR143:maltose binding protein ( MBP and MBP	0.855511	GPR143 Purification Affinity chromatography was ut
7763	both VAV1 and VAV3	were shown to interact with	MERTK	0.86061	In the current studies , both VAV1 and VAV3 were s
7763	the association of VAV3	comprises	the predominant MERTK interaction	0.86061	Viewed together , these findings suggest that the
7765	GSTP1 polymorphism	was significantly correlated with increased	POAG risk	0.831524	As to GSTP1 , previous studies did not identify di
7765	the GSTM1 positive phenotype	may be a genetic risk factor for	development of POAG	0.846217	Previously , the study by Juronen et al . suggests
7772	GLC1B locus	may be useful for	diagnosis of POAG and NTG	0.83639	Thus , the screening of the gene around GLC1B locu
7772	Nck2	interacts with	BDNF	0.794649	Nck2 , which interacts with BDNF , is expressed in
7772	the TMEM182 gene	showed significant association with	POAG and NTG	0.785246	TMEM182 in POAG and NTG SNPs rs869833 and rs960011
7772	three common variants of CDKN2B , ATOH7 and SIX1	are associated with	POAG	0.755846	Ramdas et al . used meta-analysis of data from six
7781	chromatic CS	have been scarcely documented using	CCT	0.831882	Age-related changes in chromatic CS have been scar
7788	LBP	did not change the expression of	BDNF	0.78559	The effects of LBP on the expression BDNF and IGF-
7810	INPP5B	can rescue	the role of OCRL	0.312055	Therefore , we conclude that INPP5B can rescue the
7815	THBS1	functioned through	TGFB1	0.0791378	We hypothesized that THBS1 functioned through TGFB
7825	WDR36 , NTF4 , ASB10 and TBK1	play a role in	the high incidence of POAG	0.149459	Mutations in OPTN have been associated with 1ï¿½ï¿
7832	a mutant form of the human myocilin ( MYOC gene mi	is considered a model of	POAG	0.810541	TG-MYOCY437H mice that overexpress a mutant form o
7832	NOS3 gene variants	are associated with	POAG	0.586437	Moreover , two independent studies have identified
7832	POAG	observed in	male but not female sGCï¿½ï¿½1âˆ’/âˆ ’ mice	0.484205	Retinal and optic nerve damage in sGCï¿½ï¿½1âˆ’/âˆ
7832	sGCï¿½ï¿½1âˆ’/âˆ ’ mice	develop	POAG	0.464061	Discussion In this study , we report that sGCï¿½ï¿
7909	OPTN	are linked to	POAG and PCG	0.756472	It is well known that glaucoma is genetically hete
7939	The presence of NBN ( Nibrin , GADD45A and CDKN1A	may result in	CDK2 inactivation and cell cycle arrest	0.910884	The presence of NBN ( Nibrin , GADD45A and CDKN1A
7939	The presence of NBN transcripts	may result in	CDK2 inactivation and cell cycle arrest	0.910884	The presence of NBN transcripts may result in CDK2
7939	The presence of two CDK inhibitors CDKN1A	suggested inhibition of	CDK2 and CDK4	0.913047	The presence of two CDK inhibitors CDKN1A suggeste
7946	Expression of VEGFA	is up-regulated in	OIR mice	0.618227	Expression of VEGFA is up-regulated in OIR mice To
7946	Protein levels of VEGFA	were also down-regulated with	miR410 overexpression	0.898364	Protein levels of VEGFA were also down-regulated w
7949	TBK1	co-localizes with	OPTN	0.634005	TBK1 , which co-localizes with OPTN and these aggr
7957	BMPR1A	ligands	BMP2 and BMP4	0.360349	Expression of BMP type I receptor BMPR1A was incre
7957	receptor BMPR1A	was increased in	all three LDS-OEC clones	0.893622	Expression of BMP type I receptor BMPR1A was incre
7958	A member 5 ( PDIA5 and Baculoviral inhibitor of ap	have been recently shown to be significantly associated with	POAG	0.919771	Single nucleotide polymorphisms ( SNPs in two gene
7972	various ERG abnormalities	have previously been reported in	MS patients	0.82835	While various ERG abnormalities have previously be
7977	CHRDL1	can confirm a diagnosis of	MGC1	0.594745	A molecular genetic test for CHRDL1 can confirm a
7977	reduced CCT	is a key feature of	MGC1	0.745474	The X-chromosome is commonly excluded from such GW
7978	HAND2	found changes in	FOXH1	0.911037	We identified novel changes in HAND2 and FOXC1 tha
7991	mice	were repeatedly treated with	BDNF drops	0.921154	P-ERG and VEP amplitudes were the first electrophy
7997	the rod ERG	was completely normal in	R6/2 mice	0.878893	Notably , the rod ERG was completely normal in R6/
8005	AQP9	may not fully replace the functions of	AQP4	0.24704	Our data suggest that AQP9 may not fully replace t
8005	the level of GFAP	were similar to	the changes of AQP4	0.893849	The changes in the level of GFAP were similar to t
8023	MDM2	is associated with	reduced expression of the key tumor suppressor TP53	0.812006	Overexpression of MDM2 is associated with reduced
8025	LBP	can not rescue	the decrease of BDNF	0.0721504	It is indicated that LBP can not rescue the decrea
8048	TBK1	evoked	intracellular insolubility of OPTN	0.74249	Recently , it was found that E50K mutant strongly
8056	MTHFR C677T	have more influence in	causation of POAG	0.919858	This indicates that there might be other genetic f
8056	the T allele or TT genotype	might increase the risk of	POAG	0.451832	This meta-analysis suggesting a strong association
8117	flash ERG	were recorded in	3 , 6 , 9 and 12 month old mice	0.857183	To characterize rod PR function in Wfs1 mutant mic
8154	Signal intensities of ANGPTL7	were corrected for	GAPDH signal intensities of the same PVDF-membrane	0.98794	Signal intensities of ANGPTL7 were corrected for G
8154	TALH cells of Umod mutant mice	exhibited	a lower cytoplasmic staining intensity of ANGPTL7	0.769295	Compared to the staining intensity of ANGPTL7 in T
8164	optineurin ( OPTN and WD	repeat	domain 36 ( WDR36	0.470558	In human , several loci â€ “ and several genes inc
8164	the ADAMTS10 gene	has been previously associated with	POAG	0.893035	In dogs , a missense mutation ( p.G661R in the ADA
8178	CYP1B1	is different from	both CYP1A1 and CYP1A2	0.838917	CYP1B1 is different from both CYP1A1 and CYP1A2 in
8208	The PhNR component of the full-field ERG	can be recorded in	mice	0.855689	The PhNR component of the full-field ERG can be re
8214	human OSM	activates	the heterodimer of LIF receptor Î² ( LIFRÎ² and gp130	0.900019	In mouse , human OSM activates the heterodimer of
8214	OSM treatment	was similar to	that of CNTF	0.865532	The magnitude of PERG preservation by OSM treatmen
8214	the biological activity of OSM	is mediated through	activation of STAT3	0.893148	Localization of OSM-induced STAT3 phosphorylation
8256	the expression of MDM2 protein	can also occur independently of	TP53	0.897961	However , the expression of MDM2 protein can also
8259	optineurin	was constitutively associated with	TBK1	0.755252	Binding assays indicated that optineurin was const
8280	TTR Thr119Met genes	show very	mild FAP symptoms	0.588377	Itâ€™s interesting to note that subjects possessin
8283	catalytically inactive CMT disease-related MTMR2 m	lead to	NEFL assembly defects	0.604588	However , catalytically inactive CMT disease-relat
8284	OPA3 protein	functions	OPA1	0.381704	OPA1 and OPA3 protein functions OPA1 is highly exp
8309	HSF1	is required for	TP53 nuclear importation and activation	0.901845	Interestingly , HSF1 is required for TP53 nuclear
8309	the rate of translation of Nrf2 and SP1	may also regulate	TP53 mRNA stability	0.655711	In fact , H2O2 increases the rate of transcription
8309	TP53	is	a DNA-binding TF	0.317784	TP53 is a DNA-binding TF that both activates and r
8369	age , gender and diagnosis ( POAG or control	were identified within	the WDR36 and COL1A2 genes (	0.914138	Regions with significant SNP associations ( p &amp
8445	the RECQL4 gene	were associated with	RTS type-II	0.919042	Recently , mutations in the RECQL4 gene were assoc
8448	use of transgenic mice	either lacked the murine form of	APOE	0.61398	The authors made use of transgenic mice that eithe
