# Supplementary material for: Building a glaucoma interaction network using a text mining approach
Source: BioData Min. 2016 May 5;9:17. doi: 10.1186/s13040-016-0096-2 (PMC4857381; doi:10.1186/s13040-016-0096-2)
Supplement: Additional file 2: — Unique Extracted Relations. (XLSX 32 kb) [file 13040_2016_96_MOESM2_ESM.xlsx]

## Sheet: 257UniqueRelations
			Unique Extracted Relations
From	To	Relation	Confidence	Sentence	RelType	Remarks		GeneCards gene symbol replacement are explicitly mentioned otherwise gene symbol replacement is by GeneMANIA
siPITX2	DKK1	were shown to be affected by	0.834546	DKK1 and KCNJ2 which were shown to be affected by PITX2 siRNAs by real time PCR experiments were each previously reported in one study.
CDKN2BAS	CDKN2A	also regulates the expression of	0.922939	CDKN2BAS also regulates the expression of CDKN2A, a gene previously shown to be down-regulated in other neurodegenerative disorders, including Alzheimer's disease, suggesting that regulation of CDKN2A expression by CDKN2BAS could also contribute to degene		CDKN2B replaced CDKN2BAS, ANRIL replaced CDKN2BAS
siCSTA	MYOC	could restore	0.352434	It would be interesting to investigate whether the application of an inhibitor to CSTA, such as its siRNA, could restore the normal MYOC processing and affect the outcome of the disease.
CDKN2B-AS1	CDKN2B	has been shown to be involved in	0.930678	CDKN2B-AS1 has been shown to be involved in the regulation of CDKN2B, CDKN2A and ARF expression.		CDKN2B replaced CDKN2BAS. ANRIL replaced CDKN2BAS By GeneCards
CDKN2B-AS1	CDKN2A	has been shown to be involved in	0.930678	CDKN2B-AS1 has been shown to be involved in the regulation of CDKN2B, CDKN2A and ARF expression (; ; .		CDKN2B replaced CDKN2BAS. ANRIL replaced CDKN2BAS By GeneCards
CDKN2B-AS1	ARF	has been shown to be involved in	0.930678	CDKN2B-AS1 has been shown to be involved in the regulation of CDKN2B, CDKN2A and ARF expression (; ; .		CDKN2B replaced CDKN2BAS. ANRIL replaced CDKN2BAS By GeneCards
STAT1	ANRIL	represses	0.894969	The binding of STAT1 induces the expression of ANRIL, and represses CDKN2B in endothelial cells.		unknown gene ANRIL
Glu50Lys	OPTN	can be blocked with	0.296882	More, recently, Minegishi and coworkers reported that the over-expression of a glaucoma causing-mutation in OPTN, Glu50Lys, produces an accumulation of insoluble OPTN protein that can be blocked with chemical inhibition of TBK1 activity in HEK293 cells []		Glu50Lys is a n OPTN mutation at position 50
GLC3A	GLC3B	harbors	0.7819	To narrow down the potential candidate CNVs (genes) and match the identified CNVs to target regions and/or genes, we first focused on known chromosomal loci for PCG, namely GLC3A (2p2-p21), which harbors CYP1B1, GLC3B (1p36.2-p36.1), and GLC3C (14q23).		unknown GLC3B by GeneMANIA.replaced by CYP1B1, GLC3B
GLC3A	GLC3C	harbors	0.7819	To narrow down the potential candidate CNVs (genes) and match the identified CNVs to target regions and/or genes, we first focused on known chromosomal loci for PCG, namely GLC3A (2p2-p21), which harbors CYP1B1, GLC3B (1p36.2-p36.1), and GLC3C (14q23).		unknown GLC3C by GeneMANIA. Replaced by CYP1B1, GLC3C
DCDC4	PAX6	are located downstream of	0.739103	The 3′ deletion identified in family 86 contained ELP4 and DCD4, which are located downstream of PAX6.		DCD4 is doublecortin domain containing 4 not found in HUGO
siPITX2	KCNJ2	were shown to be affected by	0.834546	DKK1 and KCNJ2 which were shown to be affected by PITX2 siRNAs by real time PCR experiments were each previously reported in one study [,].		identified PITX2 not PITX2_iRNAs
miR410	VEGFA	were also down-regulated with	0.898364	Protein levels of VEGFA were also down-regulated with miR410 overexpression and up-regulated with miR-410 interference.		unknown miR410
E50K	TBK1	evoked	0.74249	Recently, it was found that E50K mutant strongly interacted with TBK1, which evoked intracellular insolubility of OPTN, leading to improper OPTN transition from the endoplasmic reticulum to the Golgi body .		E50K is a n OPTN mutation at position 50
MTMR2	NEFL	lead to	0.604588	However, catalytically inactive CMT disease-related MTMR2 mutants lead to NEFL assembly defects and to pathologies similar to the one caused by NEFL mutations, suggesting that MTMR2 and NEFL may function in a common pathway in the development and maintena		unknown gene NEFL
TTRV30M	EPO	could be caused by	0.503691	It has been suggested that inhibition of EPO production could be caused by the toxicity of prefibrillar aggregates of TTR V30M [,,].		TTRV30M is a TTR mutation at position 30
RPGRIP1	M-opsin	promotes	0.487678	Regardless, to distinguish primary from potential secondary phenotypes as they relate to opsin (mis)localization, we re-examined whether the lack of RPGRIP1 expression promotes the mistrafficking of rhodopsin and M-opsin in rod and cone photoreceptors, r		M-opsin was replaced by OPN1MW
BDNF-AS	EZH2	recruits	0.400196	Further characterization of BDNF-AS indicates that BDNF-AS recruits EZH2 and the PRC2 complex to the BDNF promoter to repress BDNF transcription through H3K27me3 histone modifications ().		BT2A replaced BDNF-AS
BDNF-AS	PRC2	recruits	0.400196	Further characterization of BDNF-AS indicates that BDNF-AS recruits EZH2 and the PRC2 complex to the BDNF promoter to repress BDNF transcription through H3K27me3 histone modifications ().		BT2A replaced BDNF-AS
BDNF-AS	BDNF	recruits	0.400196	Further characterization of BDNF-AS indicates that BDNF-AS recruits EZH2 and the PRC2 complex to the BDNF promoter to repress BDNF transcription through H3K27me3 histone modifications ().		BT2A replaced BDNF-AS
XCPE1	LTBP2	was associated with	0.822065	LTBP2 was predicted to be regulated by KLF4 (at 10 promoters), SP1 (at eight promoters), GATA4 and TEAD (at five promoters) and XCPE1 (at four promoters) was associated with LTBP2.		XCPE1 is X gene core promoter element 1 (DNA element)
SHH	ATOH7	regulate	0.775283	Thus the SHH and GDF11 regulate ATOH7, which in turn regulates Brn3b.	ATOH7 isolated
ATOH7	FBN1	were highly expressed	0.884837	We found 10 candidate POAG genes that were highly expressed in both the CPE and NPE (AKAP13, C1QBP, CHSY1, COL8A2, CYP1B1, FBN1, IBTK, MFN2, TMCO1, and TMEM248), three genes that were expressed significantly higher in the CPE (CDH1, CDKN2B, and SIX1), and	ATOH7 isolated
DCDC1	PAX6	are located downstream of	0.965058	ELP4 and DCDC1 are located downstream of PAX6.	DCDC1 isolated
PITX2	FOXC1	can negatively regulate	0.848112	Notably, PITX2 can negatively regulate FOXC1.	direct
RPGR	RPGRIP1	causes	0.753957	RPGRIP1 causes the uncoupling of the RHD of either RPGR isoform (RPGR1–19 or RPGRORF15) from the RID of RPGRIP1 upon mutations affecting either domain of these proteins	direct
TXNIP	NLRP3	suppressed	0.962075	Silence of TXNIP suppressed the activated NLRP3 inflammasome, increased oxidative stress, and worsened apoptosis in the cells.	direct
TLR4	NLRP3	plays a key role in	0.604524	Elimination of the TLR4 function reduces the damaging actions of ethanol on NLRP3 inflammasome activation in astroglial cells in both primary culture and cerebral cortex in vivo, suggesting that TLR4 plays a key role in ethanol-induced NLRP3 activation, n	direct
OCRL	INPP5E	has been identified as	0.657709	Although OCRL has been identified as an inositol polyphosphate 5-phosphatase (INPP5E), the mechanisms of disease for OCRL mutations in causing these phenotypes are unclear.	direct
OCRL	RAB8A	co-localizes with	0.391614	This revealed that OCRL co-localizes with GFP-tagged RAB8A (WT (70% at the primary cilium, but not with the GDP-locked RAB8A (T22N (19% (Fig. B and C; thus, overexpression of RAB8A (WT increased the degree of OCRL localization to the cilia.	direct
GSTT1	GSTO1	would have the same effect as	0.456115	It was anticipated that perhaps GSTT1 would have the same effect as GSTO1, or that GSTT1 was in linkage disequilibrium with another polymorphism that is responsible for this observed effect.	direct
NEUROD1	GCK	also functions as	0.863567	NEUROD1 also functions as an activator of both GCK and insulin (INS.	direct
GSTM1	GSTT1	were associated	0.630139	A meta-analysis performed by Sun et al. in 2010 reported that GSTM1 and GSTT1 null genotypes were associated with increased risk of ARC in Asians but not in Caucasians [].These results suggest that although the absence or deletion of detoxification pathwa	direct
BMP4	Tbx2	is an upstream regulator of	0.517588	The spatio-temporal overlap in the expression patterns of Bmp4, Tbx2, Tbx3 and Tbx5 in the dorsal eye supports the idea that BMP4 is an upstream regulator of these Tbx2 subfamily genes during mouse eye development.	direct
OPTN	SOD1	is co-localized with	0.939353	OPTN is co-localized with FUS, TDP43 and SOD1 in inclusion bodies of sALS and fALS	direct
GFAP	AQP4	were similar to	0.893849	The changes in the level of GFAP were similar to the changes of AQP4 in the crushed group, i.e., increased on day 1 and decreased on day 7 ( and .	direct
TNFSF11	MMP1	is involved in	0.684539	Whether TNFSF11 is involved in the up-regulation of MMP1 and MMP3 via NF-κB needs yet to be established.	direct
TGFB1	THBS1	functioned through	0.0791378	We hypothesized that THBS1 functioned through TGFB1 to keep inflammation in check and thus maintain homeostasis.	direct
TBK1	OPTN	can be blocked with	0.634005	More, recently, Minegishi and coworkers reported that the over-expression of a glaucoma causing-mutation in OPTN, Glu50Lys, produces an accumulation of insoluble OPTN protein that can be blocked with chemical inhibition of TBK1 activity in HEK293 cells []	direct
BMPR1A	BMP4	ligands	0.360349	Expression of BMP type I receptor BMPR1A was increased in all three LDS-OEC clones, whereas BMPR1A ligands BMP2 and BMP4 showed decreased mRNA expression.	direct
MDM2	TP53	is associated with	0.812006	Overexpression of MDM2 is associated with reduced expression of the key tumor suppressor TP53	direct
CYP1B1	CYP1A1	is different from	0.730698	CYP1B1 is different from both CYP1A1 and CYP1A2 in many respects.	direct
OSM	STAT3	is mediated through	0.893148	Localization of OSM-induced STAT3 phosphorylation. Like CNTF, the biological activity of OSM is mediated through activation of STAT3 and thus OSM responsive cells can be identified by localizing OSM-induced STAT3	direct
OSM	LIFRß	activates	0.900019	In mouse, human OSM activates the heterodimer of LIF receptor β (LIFRβ and gp130 , like CNTF , .	direct	LIFR replaced LIFRB
CMT4B1	CMT4B2	can also be seen with	0.902583	Nerve biopsies showing focally folded myelin are characteristic of CMT4B1 (MTMR2 mutations) and CMT4B2 (MTMR13 mutations) but can also be seen with MPZ mutations and in CMT4F secondary to periaxin mutations.	direct	MTMR2 ,SBF2 replaced CMT4B1,CMT4B2
MYOM2	CKM	directly interacted with	0.836931	At the level of 100% identity, we found that MYOM2, CKB, FHL2, and MYOC directly interacted with CKM as shown in .	direct
CKB	CKM	directly interacted with	0.836931	At the level of 100% identity, we found that MYOM2, CKB, FHL2, and MYOC directly interacted with CKM as shown in .	direct
FHL2	CKM	directly interacted with	0.836931	At the level of 100% identity, we found that MYOM2, CKB, FHL2, and MYOC directly interacted with CKM as shown in .	direct
AKAP13	IBTK	were highly expressed	0.884837	We found 10 candidate POAG genes that were highly expressed in both the CPE and NPE (AKAP13, C1QBP, CHSY1, COL8A2, CYP1B1, FBN1, IBTK, MFN2, TMCO1, and TMEM248), three genes that were expressed significantly higher in the CPE (CDH1, CDKN2B, and SIX1), and	direct
CYP1B1	FBN1	were highly expressed	0.884837	We found 10 candidate POAG genes that were highly expressed in both the CPE and NPE (AKAP13, C1QBP, CHSY1, COL8A2, CYP1B1, FBN1, IBTK, MFN2, TMCO1, and TMEM248), three genes that were expressed significantly higher in the CPE (CDH1, CDKN2B, and SIX1), and	direct
TMCO1	TMEM248	were highly expressed	0.884837	We found 10 candidate POAG genes that were highly expressed in both the CPE and NPE (AKAP13, C1QBP, CHSY1, COL8A2, CYP1B1, FBN1, IBTK, MFN2, TMCO1, and TMEM248), three genes that were expressed significantly higher in the CPE (CDH1, CDKN2B, and SIX1), and	direct
CDH1	SIX1	were highly expressed	0.884837	We found 10 candidate POAG genes that were highly expressed in both the CPE and NPE (AKAP13, C1QBP, CHSY1, COL8A2, CYP1B1, FBN1, IBTK, MFN2, TMCO1, and TMEM248), three genes that were expressed significantly higher in the CPE (CDH1, CDKN2B, and SIX1), and	direct
CDKN2B	SIX1	were highly expressed	0.884837	We found 10 candidate POAG genes that were highly expressed in both the CPE and NPE (AKAP13, C1QBP, CHSY1, COL8A2, CYP1B1, FBN1, IBTK, MFN2, TMCO1, and TMEM248), three genes that were expressed significantly higher in the CPE (CDH1, CDKN2B, and SIX1), and	direct
FBN1	MYOC	were highly expressed	0.884837	We found 10 candidate POAG genes that were highly expressed in both the CPE and NPE (AKAP13, C1QBP, CHSY1, COL8A2, CYP1B1, FBN1, IBTK, MFN2, TMCO1, and TMEM248), three genes that were expressed significantly higher in the CPE (CDH1, CDKN2B, and SIX1), and	direct
MYOC	PAX6	were highly expressed	0.884837	We found 10 candidate POAG genes that were highly expressed in both the CPE and NPE (AKAP13, C1QBP, CHSY1, COL8A2, CYP1B1, FBN1, IBTK, MFN2, TMCO1, and TMEM248), three genes that were expressed significantly higher in the CPE (CDH1, CDKN2B, and SIX1), and	direct
PAX6	SIX6	were highly expressed	0.884837	We found 10 candidate POAG genes that were highly expressed in both the CPE and NPE (AKAP13, C1QBP, CHSY1, COL8A2, CYP1B1, FBN1, IBTK, MFN2, TMCO1, and TMEM248), three genes that were expressed significantly higher in the CPE (CDH1, CDKN2B, and SIX1), and	direct
C1s	C2	subsequently cleave	0.289969	After binding, the C1r and C1s proteases subsequently cleave C4 and C2 to generate C4a, C4b, C2a, C2b, permitting the formation of C4b2a (CP) C3 convertase.	direct
C1s	C4	subsequently cleave	0.289969	After binding, the C1r and C1s proteases subsequently cleave C4 and C2 to generate C4a, C4b, C2a, C2b, permitting the formation of C4b2a (CP) C3 convertase.	direct	C4 replaced C4A
C1r	C2	subsequently cleave	0.289969	After binding, the C1r and C1s proteases subsequently cleave C4 and C2 to generate C4a, C4b, C2a, C2b, permitting the formation of C4b2a (CP) C3 convertase.	direct
ACTB	CTGF	were normalized to	0.981279	The mRNA and protein levels of CTGF were normalized to GAPDH and β-actin, respectively; The western blot bands were quantified (C.	direct
NEUROD1	INS	also functions as	0.863567	NEUROD1 also functions as an activator of both GCK and insulin (INS.	direct
INPP5B	OCRL	may compensate for	0.589788	In the study of Bothwell et al., the OCRL knockout mice did not present phenotypes similar to those seen in Lowe syndrome, and the OCRL:INPP5B double knockout resulted in embryonic lethality, and leading to the hypothesis that INPP5B may compensate for OC	direct
PARL	OPA1	may explain	0.656684	Activation of rhomboid intramembrane protease (PARL) may explain the cleavage of OPA1 into truncated forms observed in the present study following ischemia [].	direct
PITX2	PAX6	is also affected by	0.826571	We show here that MEIS2 expression is also affected by PITX2, suggesting a complicated interaction between PITX2 and PAX6 in directing ocular development.	direct
OPTN	Atg8	co-localizes with	0.634005	TBK1, which co-localizes with OPTN and these aggregates, phosphorylates OPTN and enhances its interaction with Atg8 proteins that are essential for recruitment of the autophagy machinery and maturation of autophagosomes , .	direct	GABARAPL2 replaced Atg8
BMPR1A	BMP2	ligands	0.360349	Expression of BMP type I receptor BMPR1A was increased in all three LDS-OEC clones, whereas BMPR1A ligands BMP2 and BMP4 showed decreased mRNA expression.	direct
CYP1B1	CYP1A2	is different from	0.730698	CYP1B1 is different from both CYP1A1 and CYP1A2 in many respects.	direct
CNTF	OSM	was similar to	0.865532	The magnitude of PERG preservation by OSM treatment was similar to that of CNTF, a neurotrophic factor that has been extensively studied for its effects on retinal cells .	direct
CNTF	LIFRß	activates	0.900019	In mouse, human OSM activates the heterodimer of LIF receptor β (LIFRβ and gp130 , like CNTF , .	direct	identified LIFR not LIFRB
CDC7	CDKN2A	interacts with	0.263483	Although this region is associated with the optic disc area, the protein that CDC7 encodes for interacts with the CDKN2A protein associated with VCDR. However, also the TGFBR3 is of interest because of the interaction of ATOH7 with GDF11, a member of the	direct
MFN2	OPA1	also analysed	0.875762	We also analysed the MFN2 gene, as the MFN2 protein shows functional overlap with OPA1 [].	direct
TXNIP	TXN	demonstrated a pathogenic role of	0.78817	Several studies demonstrated a pathogenic role of proinflammatory and proapoptotic thioredoxin-interacting protein (TXNIP) in the development of both type I and II diabetes and its vascular complications., , , TXNIP has been shown to inhibit thioredoxin	direct
CHEK2	BRCA1	also controls	0.692583	Following the activity of the DNA damaging factor, the CHEK2 protein also controls the functions of the BRCA1 protein by phosphorylating serine in position 988.	direct
LOX	LOXL1	isoforms	0.877776	There are no reports that lysyl oxidase isoforms LOXL1, LOXL3, and LOXL4 are regulated by HG conditions or diabetes.	direct
TTN	CKM	mainly interacted with	0.810501	As a result , we found that CKB , FHL2 , MYOC , ASB9 , HIF1AN , NFKB1 , TTN mainly interacted with CKM at 80 % sequence identity .	direct
MYOC	CKM	mainly interacted with	0.836931	As a result , we found that CKB , FHL2 , MYOC , ASB9 , HIF1AN , NFKB1 , TTN mainly interacted with CKM at 80 % sequence identity .	direct
ASB9	CKM	mainly interacted with	0.810501	As a result , we found that CKB , FHL2 , MYOC , ASB9 , HIF1AN , NFKB1 , TTN mainly interacted with CKM at 80 % sequence identity .	direct
CDKN2B	CDH1	also identified	0.903623	On the other hand, we also identified three candidate POAG disease genes, CDH1, CDKN2B and SIX1, which were expressed more highly in the CPE than in the NPE.	direct
NGN3	PDX1	acts downstream of	0.43404	The transcription factor neurogenin 3 (NGN3), which acts downstream of PDX1, PTF1A and GLIS3 is the master gene controlling endocrine cell fate decisions in multipotent pancreatic endodermal progenitor cells.	direct
NGN3	PTF1A	acts downstream of	0.43404	The transcription factor neurogenin 3 (NGN3), which acts downstream of PDX1, PTF1A and GLIS3 is the master gene controlling endocrine cell fate decisions in multipotent pancreatic endodermal progenitor cells.	direct
OPTN	MAP1LC3B	then recruits	0.0728937	For instance, TBK1 encodes a kinase that phosphorylates OPTN, which then recruits the microtubule-associated protein 1 light chain 3 beta (MAP1LC3B, LC3B) that is instrumental in assembling the autophagosome and initiating autophagy []	direct
OsM	IL6	are all members of	0.296231	CNTF, LIF, and oncostatin M (OsM) are all members of the IL6 family and bind to several types of receptors that initiate JAK-STAT3 signaling in RPE.	direct
BNIP3	OPA1	is	0.855574	BNIP3, a mitochondrial pro-apoptotic BH3-only protein of the BCL2 family, is a direct interaction partner of OPA1 [], which has been associated with an alternative mechanism of mitochondrial outer membrane permeabilization []	direct
AHR	CYP1B1	is inducible upon	0.739048	In fact, CYP1B1 is inducible upon activation of the aryl hydrocarbon receptor by the binding of ligands such as polycyclic aromatic hydrocarbons [,] and by compounds found in certain vegetables [].	direct
FAS	TNF	is a member of	0.962446	FAS (CD95, APO-1) is a member of the TNF family of cytokine receptors, and a potent inducer of apoptosis [].	direct
FBN1	EGF	occur in	0.497706	Most mutations of FBN1 occur in the EGF domains	direct
HDAC3	TNF	regulates	0.744582	Interestingly, HDAC3 regulates TNF production in cardiomyocytes [].	direct
OCA2	TYRP1	also participates in	0.80392	The OCA2 protein also participates in the sorting and transport of tyrosinase and tyrosinase-related protein 1 (TYRP1) to the plasma membrane [-].	direct
FOXC1	FOXO1	regulates the expression of	0.0860291	A recent study by Berry et al. reported that the transcription factor gene FOXC1 (6p25) regulates the expression of FOXO1 and binds to a conserved element in the FOXO1 promoter .	direct
CDKN2B	CDK4	is an inhibitor of	0.501491	CDKN2BAS codes for an antisense RNA that regulates the expression of CDKN2B, which is an inhibitor of cyclin-dependent kinase 4 (CDK4), a protein kinase that has a pivotal role in cell cycle progression .	direct
LMX1B	LDB1	has been shown to interact with	0.902224	LMX1B has been shown to interact with LDB1 by yeast two-hybrid experiments and complexes containing both proteins have been detected in rat glomeruli protein lysates .	direct
CYLD	OPTN	is required for	0.883395	In addition we show that optineurin is required for CYLD mediated deubiquitnation of RIP.	direct
TNFSF11	MMP3	is involved in	0.684539	Whether TNFSF11 is involved in the up-regulation of MMP1 and MMP3 via NF-κB needs yet to be established.	direct
TNF	OPTN	required generation of	0.765421	In consequence, individual characterization of the contribution of optineurin and 14.7K to TNF-resistance required generation of suitable 14.7K mutants, ideally with no intrinsic protection against TNF but conserved optineurin binding.	direct
VAV1	MERTK	were shown to interact with	0.86061	In the current studies, both VAV1 and VAV3 were shown to interact with MERTK as recombinant proteins, but only native Vav3 was found to interact in assays of endogenous rat RPE proteins.	direct
CDKN1A	CDK2	suggested inhibition of	0.913047	The presence of two CDK inhibitors CDKN1A (p21CIP1) and CDKN1B (p27KIP1) suggested inhibition of CDK2 and CDK4, preventing formation of CyclinE/CDK2 and CyclinD/CDK4 complexes.	direct
CDKN1A	CDK4	suggested inhibition of	0.913047	The presence of two CDK inhibitors CDKN1A (p21CIP1) and CDKN1B (p27KIP1) suggested inhibition of CDK2 and CDK4, preventing formation of CyclinE/CDK2 and CyclinD/CDK4 complexes.	direct
CDKN1B	CDK2	suggested inhibition of	0.913047	The presence of two CDK inhibitors CDKN1A (p21CIP1) and CDKN1B (p27KIP1) suggested inhibition of CDK2 and CDK4, preventing formation of CyclinE/CDK2 and CyclinD/CDK4 complexes.	direct
CDKN1B	CDK4	suggested inhibition of	0.913047	The presence of two CDK inhibitors CDKN1A (p21CIP1) and CDKN1B (p27KIP1) suggested inhibition of CDK2 and CDK4, preventing formation of CyclinE/CDK2 and CyclinD/CDK4 complexes.	direct
FOXC1	MMP9	were decreased concomitantly with	0.884698	The results of real-time PCR and western blot showed that the expression of MMP2, MMP7, and MMP9 were decreased concomitantly with FOXC1 and FOXCUT knocking down..	direct
ALB	ELP4	was used to normalize	0.926851	ALB was used to normalize ELP4 and PAX6 values for the detection of the relative copy number of the deletion region.	ELP4 isolated
GA	HMGB1	attenuated	0.800118	the HMGB1 inhibitor GA attenuated diabetes-induced upregulation of HMGB1 and downregulation of BDNF	GLS2 isolated,GLS2 replaced GA
mTOR	NF1	is quite active in	0.501777	2005 - Johannessen et al. suggested that rapamycin may be a viable treatment for NF1 by inhibiting mTOR (mamalian target of rapamycin, which is quite active in NF1 gene-deficient cells.	indirect
GAPDH	XIAP	produced an almost parallel response to	0.939838	GAPDH produced an almost parallel response to XIAP in the high-QC cell line, when different amounts of RNA were assayed, with a comparison of slope values equal to 0.0302, where 0 reflects a perfect match and 1 represents no correspondence.	indirect
CYP1B1	PAH	is critical for	0.893672	CYP1B1 is critical for Dfen-induced PAH.	indirect
CMT4B2	MPZ	can also be seen with	0.902583	Nerve biopsies showing focally folded myelin are characteristic of CMT4B1 (MTMR2 mutations) and CMT4B2 (MTMR13 mutations) but can also be seen with MPZ mutations and in CMT4F secondary to periaxin mutations.	indirect	SBF2 replaced CMT4B2
FOXC1	HSPA6	was examined as	0.455482	HSPA6 was examined as a potential target gene of FOXC1 in cultured HTM cells.	indirect
LBP	TXNIP	significantly alleviated	0.755955	The study showed that 50 µg/mL LBP pretreatment significantly alleviated 24-hour ethanol-induced overexpression of TXNIP, increased cellular apoptosis, secretion of inflammatory cytokines, activation of NLRP3 inflammasome, production of ROS, and reduced a	indirect
TLR9	ATF3	are potent inducers of	0.718712	Toll-like receptor (TLR3, TLR4, and TLR9 agonists are potent inducers of ATF3 expression in macrophages and epithelial cells (Gilchrist et al; Suganami et al; Roussel et al) as is TCR ligation in CD4 lymphocytes (Gilchrist et al)	indirect
ATF3	TLR4	is a negative regulator of	0.957166	ATF3 is a negative regulator of TLR4, the receptor for lipopolysaccharide in such cells (Gilchrist et al., and as such might be expected to dampen down the inflammatory response of microglia.	indirect
OPTN	MYOC		0.892466	The previous literature data indicate that in the development of POAG there are involved more than 20 loci of genes, such as myocilin (MYOC), optineurin (OPTN) and WD repeat domain 36 (WDR36) [–].	indirect
STAT1	CDKN2B	represses	0.894969	The binding of STAT1 induces the expression of ANRIL, and represses CDKN2B in endothelial cells.	indirect
GAPDH	CTGF	were normalized to	0.981279	The mRNA and protein levels of CTGF were normalized to GAPDH and β-actin, respectively; The western blot bands were quantified (C.	indirect
ERG	EPO	was assessed in	0.968696	The ERG was assessed in the low, medium, high, and EPO groups (n=4 )for each group at each time point immediately after the right eye injection and at 1, 2, 4, 8, and 12 weeks after the injection.	indirect
BMP4	Tbx5	is an upstream regulator of	0.82389	The spatio-temporal overlap in the expression patterns of Bmp4, Tbx2, Tbx3 and Tbx5 in the dorsal eye supports the idea that BMP4 is an upstream regulator of these Tbx2 subfamily genes during mouse eye development.	indirect
CNTF	STAT3	increased	0.513676	For example, OsM increased STAT3 activation differentially on the apical (photoreceptor side of the RPE), in contrast to CNTF, which increased STAT3 phosphorylation in both the apical and basal (blood sides.	indirect
OMA1	OPA1	is exclusively due to	0.285446	This observation reinforces that under normal conditions, several inner membrane proteases could regulate the generation of some S-OPA1 isoforms, although in response to stress conditions the inactivation of OPA1 is exclusively due to OMA1 function.	indirect
Rab35	MBP	was up-regulated by	0.668082	In concordance, MBP expression was up-regulated by knockdown of Rab35 or ACAP2 and inhibited by Arf6 knockdown (, consistent with our proposal that signaling through Rab35 and ACAP2 negatively regulates oligodendrocyte differentiation and myelination.	indirect
CYP1B1	MYOC	might behave as	0.832108	In a large family in which MYOC-linked POAG segregated, a heterozygous mutation in CYP1B1 was associated with early onset of the disease, indicating that a CYP1B1 mutation might behave as a modifier of the MYOC gene [].	indirect
PAX6	WT1	linked to	0.931658	PAX6 was cloned from a canine retinal cDNA library, and linked to WT1 and Wilms-TF on CFA18 using an RH3000 panel.	indirect
CNTF	GFAP	appears to be associated with	0.668878	For instance, CNTF appears to be associated with the upregulation of GFAP, while EGF and FGF are associated with proliferation [,].	indirect
ELP4	PAX6	are located downstream of	0.965058	ELP4 and DCDC1 are located downstream of PAX6.	indirect
PITX2	ALDH1A1	causes decreased	0.492404	Although the data are preliminary, they are consistent with the proposal that down-regulation of PITX2 causes decreased ALDH1A1 expression, and this may contribute to evolvement of the ARS phenotype, including its glaucoma related features, via oxidative	indirect
PITX2	MEIS2	is also affected by	0.826571	We show here that MEIS2 expression is also affected by PITX2, suggesting a complicated interaction between PITX2 and PAX6 in directing ocular development.	indirect
EPO	Wnt1	maintains the expression of	0.684168	EPO maintains the expression of Wnt1 during elevated glucose exposure and prevents loss of Wnt1 expression that would occur in the absence of EPO during elevated glucose.	indirect
GSK3B	IL4	has a direct connection with	0.849179	For example, GSK3B has a direct connection with IL4 and a secondary connection with MTHFR.	indirect
SALL1	SIX1	interacts with	0.731017	When considering the protein pathway, SALL1 interacts with SIX1	indirect
BCR	EPO	typically requires higher concentrations of	0.217431	It has been demonstrated that low dose EPO is sufficient for erythropoietic effects while higher doses are required for tissue protective effects and Brines and Cerami have suggested that this response may be linked to differential affinity of EPO-R and B	indirect
MITF	GPNMB	is regulated by	0.962455	The transcription of GPNMB is regulated by microphthalmia-associated transcription factor (MITF ), , which belongs to a family of transcription factors that contain a basic helix-loop-helix and leucine-zipper (bHLH-LZ structure) .	indirect
MYOC	MMP12	were shown downregulated here by	0.188635	The same occurred with insult-altered metallopeptidases Matrix metallopeptidase 3 (MMP3) (Stromelysin 1) and Matrix metallopeptidase 12 (MMP12) (Macrophage elastase) which were shown downregulated here by the MYOC mutants suggesting that they would contr	indirect
FOXC1	MSX2	positively regulates expression of	0.473468	These data suggest that FOXC1 positively regulates expression of endogenous MSX2 mRNA.	indirect
ALB	PAX6	was used to normalize	0.926851	ALB was used to normalize ELP4 and PAX6 values for the detection of the relative copy number of the deletion region.	indirect
VAV3	MERTK	comprises	0.86061	In the current studies, both VAV1 and VAV3 were shown to interact with MERTK as recombinant proteins, but only native Vav3 was found to interact in assays of endogenous rat RPE proteins.	indirect
Nck2	BDNF	interacts with	0.794649	Nck2, which interacts with BDNF, is expressed in ganglion cell layer (GCL, inner nuclear layer (INL and outer plexiform layer (OPL, and most expressed in GCL.	indirect
NBN(Nibrin)	CDK2	may result in	0.910884	The presence of NBN (Nibrin), GADD45A and CDKN1A (p21CIP1) transcripts may result in CDK2 inactivation and cell cycle arrest.	indirect
GAPDH	ANGPTL7	were corrected for	0.98794	Signal intensities of ANGPTL7 were corrected for GAPDH signal intensities of the same PVDF-membrane.	indirect
TP53	HSF1	is required for	0.317784	TP53 is a DNA-binding TF that both activates and represses a broad range of target genes constituting a critical hub that integrates a huge variety of signals and allows a complex set of cellular responses to DNA damaging agents, oxidative stress, oncogen	indirect
CMT4B1	MPZ	can also be seen with	0.902583	Nerve biopsies showing focally folded myelin are characteristic of CMT4B1 (MTMR2 mutations) and CMT4B2 (MTMR13 mutations) but can also be seen with MPZ mutations and in CMT4F secondary to periaxin mutations.	indirect	MTMR2 replaced CMT4B1
CMT4B1	CMT4F	can also be seen with	0.902583	Nerve biopsies showing focally folded myelin are characteristic of CMT4B1 (MTMR2 mutations) and CMT4B2 (MTMR13 mutations) but can also be seen with MPZ mutations and in CMT4F secondary to periaxin mutations.	indirect	MTMR2,PRX replaced CMT4B1,CMT4F
CMT4B2	CMT4F	can also be seen with	0.902583	Nerve biopsies showing focally folded myelin are characteristic of CMT4B1 (MTMR2 mutations) and CMT4B2 (MTMR13 mutations) but can also be seen with MPZ mutations and in CMT4F secondary to periaxin mutations.	indirect	SBF2,PRX replaced CMT4B2,CMT4F
MPG	TXNIP	called	0.829554	We silenced TXNIP in the retina using RNAi TGS via intravitreal injection of promoter-targeted siRNA complexes with a cell-penetrating peptide (CPP) called MPG as siRNA transducers in the right eyes of diabetic rats.	indirect
Cox-2	TXNIP	is required for	0.962243	We show that TXNIP is required for diabetes-induced Cox-2 and FN expression, gliosis and neuronal apoptosis in the rat retina, shedding some light into a crucial role of TXNIP in disease initiation and progression of early DR	indirect	PTGS2 replaced Cox-2
FN	TXNIP	is required for	0.962243	We show that TXNIP is required for diabetes-induced Cox-2 and FN expression, gliosis and neuronal apoptosis in the rat retina, shedding some light into a crucial role of TXNIP in disease initiation and progression of early DR	indirect	FN1 replaced FN according to GeneCards
LBP	NLRP3	suppressed	0.755955	The study showed that 50 µg/mL LBP pretreatment significantly alleviated 24-hour ethanol-induced overexpression of TXNIP, increased cellular apoptosis, secretion of inflammatory cytokines, activation of NLRP3 inflammasome, production of ROS, and reduced a	indirect
LMX1B	CD2AP	is required for	0.901728	The gene involved is the transcription factor LMX1B (OMIM 602575) which, among others, is required for expression of CD2AP protein and podocin [].	indirect
LMX1B	NPHS2	is required for	0.901728	The gene involved is the transcription factor LMX1B (OMIM 602575) which, among others, is required for expression of CD2AP protein and podocin [].	indirect
AKAP13	C1QBP	were highly expressed	0.884837	We found 10 candidate POAG genes that were highly expressed in both the CPE and NPE (AKAP13, C1QBP, CHSY1, COL8A2, CYP1B1, FBN1, IBTK, MFN2, TMCO1, and TMEM248), three genes that were expressed significantly higher in the CPE (CDH1, CDKN2B, and SIX1), and	indirect
AKAP13	COL8A2	were highly expressed	0.884837	We found 10 candidate POAG genes that were highly expressed in both the CPE and NPE (AKAP13, C1QBP, CHSY1, COL8A2, CYP1B1, FBN1, IBTK, MFN2, TMCO1, and TMEM248), three genes that were expressed significantly higher in the CPE (CDH1, CDKN2B, and SIX1), and	indirect
AKAP13	CHSY1	were highly expressed	0.884837	We found 10 candidate POAG genes that were highly expressed in both the CPE and NPE (AKAP13, C1QBP, CHSY1, COL8A2, CYP1B1, FBN1, IBTK, MFN2, TMCO1, and TMEM248), three genes that were expressed significantly higher in the CPE (CDH1, CDKN2B, and SIX1), and	indirect
AKAP13	CYP1B1	were highly expressed	0.884837	We found 10 candidate POAG genes that were highly expressed in both the CPE and NPE (AKAP13, C1QBP, CHSY1, COL8A2, CYP1B1, FBN1, IBTK, MFN2, TMCO1, and TMEM248), three genes that were expressed significantly higher in the CPE (CDH1, CDKN2B, and SIX1), and	indirect
AKAP13	FBN1	were highly expressed	0.884837	We found 10 candidate POAG genes that were highly expressed in both the CPE and NPE (AKAP13, C1QBP, CHSY1, COL8A2, CYP1B1, FBN1, IBTK, MFN2, TMCO1, and TMEM248), three genes that were expressed significantly higher in the CPE (CDH1, CDKN2B, and SIX1), and	indirect
AKAP13	MFN2	were highly expressed	0.884837	We found 10 candidate POAG genes that were highly expressed in both the CPE and NPE (AKAP13, C1QBP, CHSY1, COL8A2, CYP1B1, FBN1, IBTK, MFN2, TMCO1, and TMEM248), three genes that were expressed significantly higher in the CPE (CDH1, CDKN2B, and SIX1), and	indirect
AKAP13	TMCO1	were highly expressed	0.884837	We found 10 candidate POAG genes that were highly expressed in both the CPE and NPE (AKAP13, C1QBP, CHSY1, COL8A2, CYP1B1, FBN1, IBTK, MFN2, TMCO1, and TMEM248), three genes that were expressed significantly higher in the CPE (CDH1, CDKN2B, and SIX1), and	indirect
AKAP13	TMEM248	were highly expressed	0.884837	We found 10 candidate POAG genes that were highly expressed in both the CPE and NPE (AKAP13, C1QBP, CHSY1, COL8A2, CYP1B1, FBN1, IBTK, MFN2, TMCO1, and TMEM248), three genes that were expressed significantly higher in the CPE (CDH1, CDKN2B, and SIX1), and	indirect
C1QBP	COL8A2	were highly expressed	0.884837	We found 10 candidate POAG genes that were highly expressed in both the CPE and NPE (AKAP13, C1QBP, CHSY1, COL8A2, CYP1B1, FBN1, IBTK, MFN2, TMCO1, and TMEM248), three genes that were expressed significantly higher in the CPE (CDH1, CDKN2B, and SIX1), and	indirect
C1QBP	CHSY1	were highly expressed	0.884837	We found 10 candidate POAG genes that were highly expressed in both the CPE and NPE (AKAP13, C1QBP, CHSY1, COL8A2, CYP1B1, FBN1, IBTK, MFN2, TMCO1, and TMEM248), three genes that were expressed significantly higher in the CPE (CDH1, CDKN2B, and SIX1), and	indirect
C1QBP	CYP1B1	were highly expressed	0.884837	We found 10 candidate POAG genes that were highly expressed in both the CPE and NPE (AKAP13, C1QBP, CHSY1, COL8A2, CYP1B1, FBN1, IBTK, MFN2, TMCO1, and TMEM248), three genes that were expressed significantly higher in the CPE (CDH1, CDKN2B, and SIX1), and	indirect
C1QBP	FBN1	were highly expressed	0.884837	We found 10 candidate POAG genes that were highly expressed in both the CPE and NPE (AKAP13, C1QBP, CHSY1, COL8A2, CYP1B1, FBN1, IBTK, MFN2, TMCO1, and TMEM248), three genes that were expressed significantly higher in the CPE (CDH1, CDKN2B, and SIX1), and	indirect
C1QBP	IBTK	were highly expressed	0.884837	We found 10 candidate POAG genes that were highly expressed in both the CPE and NPE (AKAP13, C1QBP, CHSY1, COL8A2, CYP1B1, FBN1, IBTK, MFN2, TMCO1, and TMEM248), three genes that were expressed significantly higher in the CPE (CDH1, CDKN2B, and SIX1), and	indirect
C1QBP	MFN2	were highly expressed	0.884837	We found 10 candidate POAG genes that were highly expressed in both the CPE and NPE (AKAP13, C1QBP, CHSY1, COL8A2, CYP1B1, FBN1, IBTK, MFN2, TMCO1, and TMEM248), three genes that were expressed significantly higher in the CPE (CDH1, CDKN2B, and SIX1), and	indirect
C1QBP	TMCO1	were highly expressed	0.884837	We found 10 candidate POAG genes that were highly expressed in both the CPE and NPE (AKAP13, C1QBP, CHSY1, COL8A2, CYP1B1, FBN1, IBTK, MFN2, TMCO1, and TMEM248), three genes that were expressed significantly higher in the CPE (CDH1, CDKN2B, and SIX1), and	indirect
C1QBP	TMEM248	were highly expressed	0.884837	We found 10 candidate POAG genes that were highly expressed in both the CPE and NPE (AKAP13, C1QBP, CHSY1, COL8A2, CYP1B1, FBN1, IBTK, MFN2, TMCO1, and TMEM248), three genes that were expressed significantly higher in the CPE (CDH1, CDKN2B, and SIX1), and	indirect
CHSY1	COL8A2	were highly expressed	0.884837	We found 10 candidate POAG genes that were highly expressed in both the CPE and NPE (AKAP13, C1QBP, CHSY1, COL8A2, CYP1B1, FBN1, IBTK, MFN2, TMCO1, and TMEM248), three genes that were expressed significantly higher in the CPE (CDH1, CDKN2B, and SIX1), and	indirect
CHSY1	CYP1B1	were highly expressed	0.884837	We found 10 candidate POAG genes that were highly expressed in both the CPE and NPE (AKAP13, C1QBP, CHSY1, COL8A2, CYP1B1, FBN1, IBTK, MFN2, TMCO1, and TMEM248), three genes that were expressed significantly higher in the CPE (CDH1, CDKN2B, and SIX1), and	indirect
CHSY1	FBN1	were highly expressed	0.884837	We found 10 candidate POAG genes that were highly expressed in both the CPE and NPE (AKAP13, C1QBP, CHSY1, COL8A2, CYP1B1, FBN1, IBTK, MFN2, TMCO1, and TMEM248), three genes that were expressed significantly higher in the CPE (CDH1, CDKN2B, and SIX1), and	indirect
CHSY1	IBTK	were highly expressed	0.884837	We found 10 candidate POAG genes that were highly expressed in both the CPE and NPE (AKAP13, C1QBP, CHSY1, COL8A2, CYP1B1, FBN1, IBTK, MFN2, TMCO1, and TMEM248), three genes that were expressed significantly higher in the CPE (CDH1, CDKN2B, and SIX1), and	indirect
CHSY1	MFN2	were highly expressed	0.884837	We found 10 candidate POAG genes that were highly expressed in both the CPE and NPE (AKAP13, C1QBP, CHSY1, COL8A2, CYP1B1, FBN1, IBTK, MFN2, TMCO1, and TMEM248), three genes that were expressed significantly higher in the CPE (CDH1, CDKN2B, and SIX1), and	indirect
CHSY1	TMCO1	were highly expressed	0.884837	We found 10 candidate POAG genes that were highly expressed in both the CPE and NPE (AKAP13, C1QBP, CHSY1, COL8A2, CYP1B1, FBN1, IBTK, MFN2, TMCO1, and TMEM248), three genes that were expressed significantly higher in the CPE (CDH1, CDKN2B, and SIX1), and	indirect
CHSY1	TMEM248	were highly expressed	0.884837	We found 10 candidate POAG genes that were highly expressed in both the CPE and NPE (AKAP13, C1QBP, CHSY1, COL8A2, CYP1B1, FBN1, IBTK, MFN2, TMCO1, and TMEM248), three genes that were expressed significantly higher in the CPE (CDH1, CDKN2B, and SIX1), and	indirect
COL8A2	CYP1B1	were highly expressed	0.884837	We found 10 candidate POAG genes that were highly expressed in both the CPE and NPE (AKAP13, C1QBP, CHSY1, COL8A2, CYP1B1, FBN1, IBTK, MFN2, TMCO1, and TMEM248), three genes that were expressed significantly higher in the CPE (CDH1, CDKN2B, and SIX1), and	indirect
COL8A2	FBN1	were highly expressed	0.884837	We found 10 candidate POAG genes that were highly expressed in both the CPE and NPE (AKAP13, C1QBP, CHSY1, COL8A2, CYP1B1, FBN1, IBTK, MFN2, TMCO1, and TMEM248), three genes that were expressed significantly higher in the CPE (CDH1, CDKN2B, and SIX1), and	indirect
COL8A2	IBTK	were highly expressed	0.884837	We found 10 candidate POAG genes that were highly expressed in both the CPE and NPE (AKAP13, C1QBP, CHSY1, COL8A2, CYP1B1, FBN1, IBTK, MFN2, TMCO1, and TMEM248), three genes that were expressed significantly higher in the CPE (CDH1, CDKN2B, and SIX1), and	indirect
COL8A2	MFN2	were highly expressed	0.884837	We found 10 candidate POAG genes that were highly expressed in both the CPE and NPE (AKAP13, C1QBP, CHSY1, COL8A2, CYP1B1, FBN1, IBTK, MFN2, TMCO1, and TMEM248), three genes that were expressed significantly higher in the CPE (CDH1, CDKN2B, and SIX1), and	indirect
COL8A2	TMCO1	were highly expressed	0.884837	We found 10 candidate POAG genes that were highly expressed in both the CPE and NPE (AKAP13, C1QBP, CHSY1, COL8A2, CYP1B1, FBN1, IBTK, MFN2, TMCO1, and TMEM248), three genes that were expressed significantly higher in the CPE (CDH1, CDKN2B, and SIX1), and	indirect
COL8A2	TMEM248	were highly expressed	0.884837	We found 10 candidate POAG genes that were highly expressed in both the CPE and NPE (AKAP13, C1QBP, CHSY1, COL8A2, CYP1B1, FBN1, IBTK, MFN2, TMCO1, and TMEM248), three genes that were expressed significantly higher in the CPE (CDH1, CDKN2B, and SIX1), and	indirect
CYP1B1	IBTK	were highly expressed	0.884837	We found 10 candidate POAG genes that were highly expressed in both the CPE and NPE (AKAP13, C1QBP, CHSY1, COL8A2, CYP1B1, FBN1, IBTK, MFN2, TMCO1, and TMEM248), three genes that were expressed significantly higher in the CPE (CDH1, CDKN2B, and SIX1), and	indirect
CYP1B1	MFN2	were highly expressed	0.884837	We found 10 candidate POAG genes that were highly expressed in both the CPE and NPE (AKAP13, C1QBP, CHSY1, COL8A2, CYP1B1, FBN1, IBTK, MFN2, TMCO1, and TMEM248), three genes that were expressed significantly higher in the CPE (CDH1, CDKN2B, and SIX1), and	indirect
CYP1B1	TMCO1	were highly expressed	0.884837	We found 10 candidate POAG genes that were highly expressed in both the CPE and NPE (AKAP13, C1QBP, CHSY1, COL8A2, CYP1B1, FBN1, IBTK, MFN2, TMCO1, and TMEM248), three genes that were expressed significantly higher in the CPE (CDH1, CDKN2B, and SIX1), and	indirect
CYP1B1	TMEM248	were highly expressed	0.884837	We found 10 candidate POAG genes that were highly expressed in both the CPE and NPE (AKAP13, C1QBP, CHSY1, COL8A2, CYP1B1, FBN1, IBTK, MFN2, TMCO1, and TMEM248), three genes that were expressed significantly higher in the CPE (CDH1, CDKN2B, and SIX1), and	indirect
FBN1	IBTK	were highly expressed	0.884837	We found 10 candidate POAG genes that were highly expressed in both the CPE and NPE (AKAP13, C1QBP, CHSY1, COL8A2, CYP1B1, FBN1, IBTK, MFN2, TMCO1, and TMEM248), three genes that were expressed significantly higher in the CPE (CDH1, CDKN2B, and SIX1), and	indirect
FBN1	MFN2	were highly expressed	0.884837	We found 10 candidate POAG genes that were highly expressed in both the CPE and NPE (AKAP13, C1QBP, CHSY1, COL8A2, CYP1B1, FBN1, IBTK, MFN2, TMCO1, and TMEM248), three genes that were expressed significantly higher in the CPE (CDH1, CDKN2B, and SIX1), and	indirect
FBN1	TMCO1	were highly expressed	0.884837	We found 10 candidate POAG genes that were highly expressed in both the CPE and NPE (AKAP13, C1QBP, CHSY1, COL8A2, CYP1B1, FBN1, IBTK, MFN2, TMCO1, and TMEM248), three genes that were expressed significantly higher in the CPE (CDH1, CDKN2B, and SIX1), and	indirect
IBTK	MFN2	were highly expressed	0.884837	We found 10 candidate POAG genes that were highly expressed in both the CPE and NPE (AKAP13, C1QBP, CHSY1, COL8A2, CYP1B1, FBN1, IBTK, MFN2, TMCO1, and TMEM248), three genes that were expressed significantly higher in the CPE (CDH1, CDKN2B, and SIX1), and	indirect
IBTK	TMCO1	were highly expressed	0.884837	We found 10 candidate POAG genes that were highly expressed in both the CPE and NPE (AKAP13, C1QBP, CHSY1, COL8A2, CYP1B1, FBN1, IBTK, MFN2, TMCO1, and TMEM248), three genes that were expressed significantly higher in the CPE (CDH1, CDKN2B, and SIX1), and	indirect
IBTK	TMEM248	were highly expressed	0.884837	We found 10 candidate POAG genes that were highly expressed in both the CPE and NPE (AKAP13, C1QBP, CHSY1, COL8A2, CYP1B1, FBN1, IBTK, MFN2, TMCO1, and TMEM248), three genes that were expressed significantly higher in the CPE (CDH1, CDKN2B, and SIX1), and	indirect
MFN2	TMCO1	were highly expressed	0.884837	We found 10 candidate POAG genes that were highly expressed in both the CPE and NPE (AKAP13, C1QBP, CHSY1, COL8A2, CYP1B1, FBN1, IBTK, MFN2, TMCO1, and TMEM248), three genes that were expressed significantly higher in the CPE (CDH1, CDKN2B, and SIX1), and	indirect
MFN2	TMEM248	were highly expressed	0.884837	We found 10 candidate POAG genes that were highly expressed in both the CPE and NPE (AKAP13, C1QBP, CHSY1, COL8A2, CYP1B1, FBN1, IBTK, MFN2, TMCO1, and TMEM248), three genes that were expressed significantly higher in the CPE (CDH1, CDKN2B, and SIX1), and	indirect
ATOH7	CYP1B1	were highly expressed	0.884837	We found 10 candidate POAG genes that were highly expressed in both the CPE and NPE (AKAP13, C1QBP, CHSY1, COL8A2, CYP1B1, FBN1, IBTK, MFN2, TMCO1, and TMEM248), three genes that were expressed significantly higher in the CPE (CDH1, CDKN2B, and SIX1), and	indirect
ATOH7	MYOC	were highly expressed	0.884837	We found 10 candidate POAG genes that were highly expressed in both the CPE and NPE (AKAP13, C1QBP, CHSY1, COL8A2, CYP1B1, FBN1, IBTK, MFN2, TMCO1, and TMEM248), three genes that were expressed significantly higher in the CPE (CDH1, CDKN2B, and SIX1), and	indirect
ATOH7	PAX6	were highly expressed	0.884837	We found 10 candidate POAG genes that were highly expressed in both the CPE and NPE (AKAP13, C1QBP, CHSY1, COL8A2, CYP1B1, FBN1, IBTK, MFN2, TMCO1, and TMEM248), three genes that were expressed significantly higher in the CPE (CDH1, CDKN2B, and SIX1), and	indirect
ATOH7	SIX6	were highly expressed	0.884837	We found 10 candidate POAG genes that were highly expressed in both the CPE and NPE (AKAP13, C1QBP, CHSY1, COL8A2, CYP1B1, FBN1, IBTK, MFN2, TMCO1, and TMEM248), three genes that were expressed significantly higher in the CPE (CDH1, CDKN2B, and SIX1), and	indirect
CYP1B1	PAX6	were highly expressed	0.884837	We found 10 candidate POAG genes that were highly expressed in both the CPE and NPE (AKAP13, C1QBP, CHSY1, COL8A2, CYP1B1, FBN1, IBTK, MFN2, TMCO1, and TMEM248), three genes that were expressed significantly higher in the CPE (CDH1, CDKN2B, and SIX1), and	indirect
CYP1B1	SIX6	were highly expressed	0.884837	We found 10 candidate POAG genes that were highly expressed in both the CPE and NPE (AKAP13, C1QBP, CHSY1, COL8A2, CYP1B1, FBN1, IBTK, MFN2, TMCO1, and TMEM248), three genes that were expressed significantly higher in the CPE (CDH1, CDKN2B, and SIX1), and	indirect
FBN1	PAX6	were highly expressed	0.884837	We found 10 candidate POAG genes that were highly expressed in both the CPE and NPE (AKAP13, C1QBP, CHSY1, COL8A2, CYP1B1, FBN1, IBTK, MFN2, TMCO1, and TMEM248), three genes that were expressed significantly higher in the CPE (CDH1, CDKN2B, and SIX1), and	indirect
FBN1	SIX6	were highly expressed	0.884837	We found 10 candidate POAG genes that were highly expressed in both the CPE and NPE (AKAP13, C1QBP, CHSY1, COL8A2, CYP1B1, FBN1, IBTK, MFN2, TMCO1, and TMEM248), three genes that were expressed significantly higher in the CPE (CDH1, CDKN2B, and SIX1), and	indirect
MYOC	SIX6	were highly expressed	0.884837	We found 10 candidate POAG genes that were highly expressed in both the CPE and NPE (AKAP13, C1QBP, CHSY1, COL8A2, CYP1B1, FBN1, IBTK, MFN2, TMCO1, and TMEM248), three genes that were expressed significantly higher in the CPE (CDH1, CDKN2B, and SIX1), and	indirect
C1r	C4	subsequently cleave	0.289969	After binding, the C1r and C1s proteases subsequently cleave C4 and C2 to generate C4a, C4b, C2a, C2b, permitting the formation of C4b2a (CP) C3 convertase.	indirect	identified C4A not C4
TLR3	ATF3	are potent inducers of	0.718712	Toll-like receptor (TLR3, TLR4, and TLR9 agonists are potent inducers of ATF3 expression in macrophages and epithelial cells (Gilchrist et al; Suganami et al; Roussel et al) as is TCR ligation in CD4 lymphocytes (Gilchrist et al)	indirect
BMP4	TBX3	is an upstream regulator of	0.517588	The spatio-temporal overlap in the expression patterns of Bmp4, Tbx2, Tbx3 and Tbx5 in the dorsal eye supports the idea that BMP4 is an upstream regulator of these Tbx2 subfamily genes during mouse eye development.	indirect
GA	BDNF	attenuated	0.800118	the HMGB1 inhibitor GA attenuated diabetes-induced upregulation of HMGB1 and downregulation of BDNF	indirect	GLS2 replaced GA
ACAP2	MBP	was up-regulated by	0.668082	In concordance, MBP expression was up-regulated by knockdown of Rab35 or ACAP2 and inhibited by Arf6 knockdown (, consistent with our proposal that signaling through Rab35 and ACAP2 negatively regulates oligodendrocyte differentiation and myelination.	indirect
Arf6	MBP	was up-regulated by	0.668082	In concordance, MBP expression was up-regulated by knockdown of Rab35 or ACAP2 and inhibited by Arf6 knockdown (, consistent with our proposal that signaling through Rab35 and ACAP2 negatively regulates oligodendrocyte differentiation and myelination.	indirect
ZNF469	THBS1	confirmed the reduction of	0.344331	A 10-fold reduction in THBS1 expression was observed in the c.2150delT ZNF469 dermal fibroblasts microarray and qPCR validation confirmed the reduction of THBS1 in both ZNF469 mutant dermal cultures (c.2150delT ZNF469 -- 0.378log10 and c.5353CT ZNF469 --	indirect
OPTN	FUS	is co-localized with	0.939353	OPTN is co-localized with FUS, TDP43 and SOD1 in inclusion bodies of sALS and fALS	indirect
OPTN	TDP43	is co-localized with	0.939353	OPTN is co-localized with FUS, TDP43 and SOD1 in inclusion bodies of sALS and fALS	indirect	TARDBP replaced TDP43
VSX1	PPCD1	plays a pathogenic role only in	0.0304235	It seems that VSX1 plays a pathogenic role only in a subgroup of PPCD1 mapped families.	indirect	COL8A2 replaced PPCD1 by GeneCards
PITX2	CXCL6	is affected by	0.73514	The earlier observations, our finding that CXCL6 expression is affected by PITX2, and that PITX2 mutations can cause glaucoma associated ARS suggest that PITX2 may affect the ARS and glaucoma phenotypes via an effect on the immune response mediated by CXC	indirect
PITX2	ARS	is affected by	0.73514	The earlier observations, our finding that CXCL6 expression is affected by PITX2, and that PITX2 mutations can cause glaucoma associated ARS suggest that PITX2 may affect the ARS and glaucoma phenotypes via an effect on the immune response mediated by CXC	indirect	SLURP1 replaced ARS
ASB10	HDAC6	showed no difference in	0.825898	Analysis of dermal fibroblasts from a patient from the GLC1F family, who carries the T255T synonymous mutation, showed no difference in the colocalization of ASB10 with ubiquitin or HDAC6 compared to a normal family member.	indirect
EGF	FGF	appears to be associated with	0.932816	For instance, CNTF appears to be associated with the upregulation of GFAP, while EGF and FGF are associated with proliferation [,].	indirect	FGF4 replaced FGF
GDF11	ATOH7	regulate	0.775283	Thus the SHH and GDF11 regulate ATOH7, which in turn regulates Brn3b.	indirect
ATOH7	Brn3b	regulate	0.775283	Thus the SHH and GDF11 regulate ATOH7, which in turn regulates Brn3b.	indirect	POU4F2 replaced Brn3b
MYOC	MMP3	were shown downregulated here by	0.188635	The same occurred with insult-altered metallopeptidases Matrix metallopeptidase 3 (MMP3) (Stromelysin 1) and Matrix metallopeptidase 12 (MMP12) (Macrophage elastase) which were shown downregulated here by the MYOC mutants suggesting that they would contr	indirect
MMP1	MYOC	induced the expression of	0.607812	Curiously, we had previously reported an interesting feedback loop regulation of expression between the MMP1/MYOC genes , , , where overexpression of wild-type MYOC induced the expression of MMP1 while overexpression of MMP1 reduced that of wild-type MYO	indirect
GADD45A	CDK2	may result in	0.910884	The presence of NBN (Nibrin), GADD45A and CDKN1A (p21CIP1) transcripts may result in CDK2 inactivation and cell cycle arrest.	indirect
OSM	PERG	was similar to	0.865532	The magnitude of PERG preservation by OSM treatment was similar to that of CNTF, a neurotrophic factor that has been extensively studied for its effects on retinal cells .	indirect	RARRES1 replaced PERG
CNTF	PERG	was similar to	0.865532	The magnitude of PERG preservation by OSM treatment was similar to that of CNTF, a neurotrophic factor that has been extensively studied for its effects on retinal cells .	indirect	RARRES1 replaced PERG
OSM	gp130	activates	0.900019	In mouse, human OSM activates the heterodimer of LIF receptor β (LIFRβ and gp130 , like CNTF , .	indirect	IL31RA replaced gp130
CNTF	gp130	activates	0.900019	In mouse, human OSM activates the heterodimer of LIF receptor β (LIFRβ and gp130 , like CNTF , .	indirect	IL31RA replaced gp130
HIF1AN	CKm	mainly interacted with	0.810501	As a result , we found that CKB , FHL2 , MYOC , ASB9 , HIF1AN , NFKB1 , TTN mainly interacted with CKM at 80 % sequence identity .	indirect
NFKB1	CKM	mainly interacted with	0.810501	As a result , we found that CKB , FHL2 , MYOC , ASB9 , HIF1AN , NFKB1 , TTN mainly interacted with CKM at 80 % sequence identity .	indirect
MYH9	CKM	mainly interacted with	0.810501	As a result , we found that CKB , FHL2 , MYOC , ASB9 , HIF1AN , NFKB1 , TTN mainly interacted with CKM at 80 % sequence identity .	indirect
ITGA7	CKM	mainly interacted with	0.810501	As a result , we found that CKB , FHL2 , MYOC , ASB9 , HIF1AN , NFKB1 , TTN mainly interacted with CKM at 80 % sequence identity .	indirect
ELN	LOX1	play an important role in	0.738777	A family of five lysyl oxidase enzymes (LOX, LOXL1, LOXL2, LOXL3, and LOXL4) play an important role in cross-linking between collagen, elastin and fibrillin, which are the substrates of the LOXL1 enzymes in the connective tissues.	indirect	OLR1 replaced LOX1
TAZ	TGF-β	are	0.544305	Among the transcriptional targets of the YAP and TAZ system are connective tissue growth factor and TGF-β, two important biochemical factors that promote fibrosis, and transglutaminase-2, an important component of ECM deposition and turnover []	indirect	TGFB1 replaced TGFB
YAP	TGF-β	are	0.544305	Among the transcriptional targets of the YAP and TAZ system are connective tissue growth factor and TGF-β, two important biochemical factors that promote fibrosis, and transglutaminase-2, an important component of ECM deposition and turnover []	indirect	TGFB1 replaced TGFB,YY1AP1 replaced YAP
TAZ	CTGF	are	0.544305	Among the transcriptional targets of the YAP and TAZ system are connective tissue growth factor and TGF-β, two important biochemical factors that promote fibrosis, and transglutaminase-2, an important component of ECM deposition and turnover []	indirect
YAP	TGM2	are	0.544305	Among the transcriptional targets of the YAP and TAZ system are connective tissue growth factor and TGF-β, two important biochemical factors that promote fibrosis, and transglutaminase-2, an important component of ECM deposition and turnover []	indirect
TAZ	TGM2	are	0.544305	Among the transcriptional targets of the YAP and TAZ system are connective tissue growth factor and TGF-β, two important biochemical factors that promote fibrosis, and transglutaminase-2, an important component of ECM deposition and turnover []	indirect
YAP	CTGF	are	0.544305	Among the transcriptional targets of the YAP and TAZ system are connective tissue growth factor and TGF-β, two important biochemical factors that promote fibrosis, and transglutaminase-2, an important component of ECM deposition and turnover []	indirect
KERA	PITX2	has been used previously to achieve	0.698257	The expression is driven by mouse keratocan (Kera) 5'-flanking sequence, which has been used previously to achieve over-expression of PITX2 in the cornea [].	indirect
TXNIP	INS	leads to	0.795208	Deficiency of TXNIP leads to improved glucose tolerance and insulin sensitivity in mice fed with a high-fat diet, protects against diabetes and inhibits glucose-induced pancreatic -cell apoptosis.	indirect
RPGRIP1	RHO	promotes	0.487678	Regardless, to distinguish primary from potential secondary phenotypes as they relate to opsin (mis)localization, we re-examined whether the lack of RPGRIP1 expression promotes the mistrafficking of rhodopsin and M-opsin in rod and cone photoreceptors, r	indirect
ATXN2	APOE	is akin to	0.741509	What is exciting here is that the recent emergence of ATXN2 is akin to the identification of APOE (encoding apolipoprotein E) allele ε4, which confers an increased risk in Alzheimer's disease [].	indirect
EZH2	BDNF	recruits	0.400196	Further characterization of BDNF-AS indicates that BDNF-AS recruits EZH2 and the PRC2 complex to the BDNF promoter to repress BDNF transcription through H3K27me3 histone modifications ().	indirect
PRC2	BDNF	recruits	0.400196	Further characterization of BDNF-AS indicates that BDNF-AS recruits EZH2 and the PRC2 complex to the BDNF promoter to repress BDNF transcription through H3K27me3 histone modifications ().	indirect	SUZ12 replaced PRC2
BDNF	PI3	may be linked with	0.169781	This means that the neuroprotective effects of BDNF may be linked with the activation of the PI3 kinase/Akt pathway to accelerate the recovery of neurological exercise and activate phosphatidylinositol [].	indirect
GLIS3	NGN3	directly transactivates	0.740918	GLIS3 directly transactivates the neurogenin 3 promoter, as well as the insulin promoter, and controls cell expansion through transcriptional control of the cell cycle gene CCND2.	indirect	NGN3 is Neurog3
GLIS3	INS	directly transactivates	0.740918	GLIS3 directly transactivates the neurogenin 3 promoter, as well as the insulin promoter, and controls cell expansion through transcriptional control of the cell cycle gene CCND2.	indirect
FOXC1	MMP2	were decreased concomitantly with	0.884698	The results of real-time PCR and western blot showed that the expression of MMP2, MMP7, and MMP9 were decreased concomitantly with FOXC1 and FOXCUT knocking down..	indirect
FOXC1	MMP7	were decreased concomitantly with	0.884698	The results of real-time PCR and western blot showed that the expression of MMP2, MMP7, and MMP9 were decreased concomitantly with FOXC1 and FOXCUT knocking down..	indirect
KLF4	LTBP2	was associated with	0.822065	LTBP2 was predicted to be regulated by KLF4 (at 10 promoters), SP1 (at eight promoters), GATA4 and TEAD (at five promoters) and XCPE1 (at four promoters) was associated with LTBP2.	indirect
SP1	LTBP2	was associated with	0.822065	LTBP2 was predicted to be regulated by KLF4 (at 10 promoters), SP1 (at eight promoters), GATA4 and TEAD (at five promoters) and XCPE1 (at four promoters) was associated with LTBP2.	indirect
GATA4	LTBP2	was associated with	0.822065	LTBP2 was predicted to be regulated by KLF4 (at 10 promoters), SP1 (at eight promoters), GATA4 and TEAD (at five promoters) and XCPE1 (at four promoters) was associated with LTBP2.	indirect
TEAD	LTBP2	was associated with	0.822065	LTBP2 was predicted to be regulated by KLF4 (at 10 promoters), SP1 (at eight promoters), GATA4 and TEAD (at five promoters) and XCPE1 (at four promoters) was associated with LTBP2.	indirect
GAPDH	OPA1	shows a significant up regulation	0.84237	The readout of a typical quantification of the exon 6-7 junction in relation to GAPDH shows a significant up regulation of OPA1 in patients' fibroblasts.	indirect
PEDF	TNF	reduces the loss of	0.681621	Third, PEDF transduction reduces the loss of RGC and nerve fiber layer, delays vision loss, and leads to reduced TNF, IL-18, and GFAP in the retina and optic nerve of DBA/2J mice.	indirect	SERPINF1 replaced PEDF
PEDF	IL-18	reduces the loss of	0.681621	Third, PEDF transduction reduces the loss of RGC and nerve fiber layer, delays vision loss, and leads to reduced TNF, IL-18, and GFAP in the retina and optic nerve of DBA/2J mice.	indirect	SERPINF1 replaced PEDF
PEDF	GFAP	reduces the loss of	0.681621	Third, PEDF transduction reduces the loss of RGC and nerve fiber layer, delays vision loss, and leads to reduced TNF, IL-18, and GFAP in the retina and optic nerve of DBA/2J mice.	indirect	SERPINF1 replaced PEDF
NR2E1	PAX6	could alter	0.372468	We chose aniridia since we hypothesized that NR2E1 could alter PAX6 expression or functioning and ultimately lead to a phenotype resembling PAX6 haploinsufficiency.	indirect
TLR4	RHO	is similar to	0.912961	The new localization of TLR4 is similar to rhodopsin, which also becomes localized to the ONL, and may be due to a general mislocalization of proteins that occurs when the photoreceptor outer segments degenerate.	indirect
LMX1B	COL3A1	do not appear to dramatically affect	0.445907	Recent immunohistological studies in NPS patients with severe glomerular disease suggest a possible regulation of type III collagen by LMX1B, while the homozygous mutations of LMX1B do not appear to dramatically affect the expression of type IV collagen c	LMX1B is isolated	COL3A1 replaced Type_III_collagen by GeneCards
GSK3B	MTHFR	has a direct connection with	0.849179	For example, GSK3B has a direct connection with IL4 and a secondary connection with MTHFR.	MTHFR isolated
NPs	PAX6	express	0.0516608	Research has demonstrated that retinal neurons and RGCs are mainly comprised of anteriorized NPs that express PAX6 and OTX2 , .	NPS isolated
NPs	OTX2	express	0.0516608	Research has demonstrated that retinal neurons and RGCs are mainly comprised of anteriorized NPs that express PAX6 and OTX2 , .	NPS isolated
FBN1	TMEM248	were highly expressed	0.884837	We found 10 candidate POAG genes that were highly expressed in both the CPE and NPE (AKAP13, C1QBP, CHSY1, COL8A2, CYP1B1, FBN1, IBTK, MFN2, TMCO1, and TMEM248), three genes that were expressed significantly higher in the CPE (CDH1, CDKN2B, and SIX1)	TMEM248 isolated
GAPDH	VSX1	normalized to	0.848404	Each bar represents the relative expression of VSX1 normalized to GAPDH in a different tissue/age; mean±SD (Sc: sclera, Co: cornea, Ir: iris, CB: ciliary body, Len: lens, Cho: choroid, Ret: retina, ONH: optic nerve head.	VSX1 isolated
