# Supplementary material for: Building a glaucoma interaction network using a text mining approach
Source: BioData Min. 2016 May 5;9:17. doi: 10.1186/s13040-016-0096-2 (PMC4857381; doi:10.1186/s13040-016-0096-2)
Supplement: Additional file 3: — Glaucoma Benchmark Genes (XLSX 38 kb) [file 13040_2016_96_MOESM3_ESM.xlsx]

## Sheet: DisGeNET
		Glaucoma Benchmark Genes
gene	Symbol	Association Type	Disease name
153	ADRB1	GeneticVariation	Glaucoma
154	ADRB2	Biomarker	Glaucoma
155	ADRB3	GeneticVariation	Glaucoma
331	XIAP	Biomarker	Glaucoma
348	APOE	Biomarker	Glaucoma
355	FAS	Biomarker	Glaucoma
361	AQP4	Biomarker	Glaucoma
473	RERE		Glaucoma
572	BAD	Biomarker	Glaucoma
578	BAK1	AlteredExpression	Glaucoma
598	BCL2L1	AlteredExpression	Glaucoma
627	BDNF	Biomarker	Glaucoma
652	BMP4	Biomarker	Glaucoma
762	CA4		Glaucoma
768	CA9		Glaucoma
771	CA12	AlteredExpression	Glaucoma
836	CASP3	Biomarker	Glaucoma
858	CAV2	Biomarker	Glaucoma
862	RUNX1T1		Glaucoma
894	CCND2	Biomarker	Glaucoma
907	CCT		Glaucoma
1026	CDKN1A	Biomarker	Glaucoma
1027	CDKN1B	Biomarker	Glaucoma
1029	CDKN2A	Biomarker	Glaucoma
1030	CDKN2B	Biomarker	Glaucoma
1033	CDKN3	Biomarker	Glaucoma
1038	CDR1		Glaucoma
1041	CDSN	Biomarker	Glaucoma
1068	CETN1	Biomarker	Glaucoma
1109	AKR1C4		Glaucoma
1270	CNTF	Biomarker	Glaucoma
1296	COL8A2		Glaucoma
1356	CP	Biomarker	Glaucoma
1437	CSF2		Glaucoma
1475	CSTA	Biomarker	Glaucoma
1490	CTGF	Biomarker	Glaucoma
1540	CYLD		Glaucoma
1545	CYP1B1	GeneticVariation	Glaucoma
1555	CYP2B6	Biomarker	Glaucoma
1565	CYP2D6	GeneticVariation	Glaucoma
1906	EDN1	GeneticVariation	Glaucoma
1907	EDN2	Biomarker	Glaucoma
1909	EDNRA	GeneticVariation	Glaucoma
1910	EDNRB	Biomarker	Glaucoma
2006	ELN	Biomarker	Glaucoma
2078	ERG		Glaucoma
2100	ESR2		Glaucoma
2200	FBN1	Biomarker	Glaucoma
2296	FOXC1	Biomarker	Glaucoma
2301	FOXE3		Glaucoma
2303	FOXC2	Biomarker	Glaucoma
2316	FLNA		Glaucoma
2697	GJA1	Biomarker	Glaucoma
2722	GLC1B	Biomarker	Glaucoma
2728	GLC3B	Biomarker	Glaucoma
2908	NR3C1	Biomarker	Glaucoma
2944	GSTM1	Biomarker	Glaucoma
2947	GSTM3	Biomarker	Glaucoma
2950	GSTP1	Biomarker	Glaucoma
2952	GSTT1	GeneticVariation	Glaucoma
3119	HLA-DQB1	GeneticVariation	Glaucoma
3123	HLA-DRB1	Biomarker	Glaucoma
3127	HLA-DRB5	Biomarker	Glaucoma
3320	HSP90AA1	Biomarker	Glaucoma
3552	IL1A	Biomarker	Glaucoma
3553	IL1B	GeneticVariation	Glaucoma
3757	KCNH2		Glaucoma
3918	LAMC2		Glaucoma
4010	LMX1B	Biomarker	Glaucoma
4016	LOXL1	GeneticVariation	Glaucoma
4053	LTBP2	Biomarker	Glaucoma
4054	LTBP3	Biomarker	Glaucoma
4069	LYZ		Glaucoma
4153	MBL2		Glaucoma
4155	MBP		Glaucoma
4312	MMP1	Biomarker	Glaucoma
4313	MMP2		Glaucoma
4314	MMP3	Biomarker	Glaucoma
4524	MTHFR	GeneticVariation	Glaucoma
4638	MYLK	Biomarker	Glaucoma
4653	MYOC	AlteredExpression	Glaucoma
4760	NEUROD1		Glaucoma
4790	NFKB1	AlteredExpression	Glaucoma
4803	NGF	Biomarker	Glaucoma
4804	NGFR	Biomarker	Glaucoma
4843	NOS2	GeneticVariation	Glaucoma
4846	NOS3	GeneticVariation	Glaucoma
4878	NPPA	Biomarker	Glaucoma
4908	NTF3	Biomarker	Glaucoma
4909	NTF4		Glaucoma
4914	NTRK1	Biomarker	Glaucoma
4915	NTRK2	Biomarker	Glaucoma
4952	OCRL	Biomarker	Glaucoma
4976	OPA1	Biomarker	Glaucoma
5074	PAWR		Glaucoma
5118	PCOLCE	Biomarker	Glaucoma
5168	ENPP2		Glaucoma
5176	SERPINF1		Glaucoma
5251	PHEX		Glaucoma
5308	PITX2	GeneticVariation	Glaucoma
5553	PRG2		Glaucoma
5595	MAPK3	Biomarker	Glaucoma
5734	PTGER4		Glaucoma
5737	PTGFR	Biomarker	Glaucoma
5830	PEX5	Biomarker	Glaucoma
6012	RIEG2		Glaucoma
6261	RYR1		Glaucoma
6299	SALL1		Glaucoma
6422	SFRP1	Biomarker	Glaucoma
6495	SIX1		Glaucoma
6623	SNCG	Biomarker	Glaucoma
6678	SPARC	Biomarker	Glaucoma
6901	TAZ		Glaucoma
7037	TFRC	Biomarker	Glaucoma
7040	TGFB1	Biomarker	Glaucoma
7042	TGFB2	Biomarker	Glaucoma
7049	TGFBR3		Glaucoma
7052	TGM2	Biomarker	Glaucoma
7057	THBS1	Biomarker	Glaucoma
7099	TLR4	Biomarker	Glaucoma
7124	TNF	GeneticVariation	Glaucoma
7157	TP53	Biomarker	Glaucoma
7184	HSP90B1	Biomarker	Glaucoma
7276	TTR	Biomarker	Glaucoma
7295	TXN	Biomarker	Glaucoma
7306	TYRP1	Biomarker	Glaucoma
7410	VAV2		Glaucoma
7422	VEGFA	Biomarker	Glaucoma
7448	VTN	Biomarker	Glaucoma
8317	CDC7		Glaucoma
8440	NCK2	GeneticVariation	Glaucoma
8671	SLC4A4	Biomarker	Glaucoma
8678	BECN1	Biomarker	Glaucoma
8718	TNFRSF25		Glaucoma
8898	MTMR2	Biomarker	Glaucoma
9048	ARTN	Biomarker	Glaucoma
9201	DCLK1		Glaucoma
9968	MED12	Biomarker	Glaucoma
10133	OPTN	GeneticVariation	Glaucoma
10218	ANGPTL7	Biomarker	Glaucoma
10383	TUBB4B		Glaucoma
10413	YAP1		Glaucoma
10451	VAV3	Biomarker	Glaucoma
10611	PDLIM5		Glaucoma
10628	TXNIP	Biomarker	Glaucoma
10896	OCLM	Biomarker	Glaucoma
11200	CHEK2		Glaucoma
23049	SMG1		Glaucoma
23424	TDRD7	Biomarker	Glaucoma
25937	WWTR1	Biomarker	Glaucoma
26871	RNU1-1		Glaucoma
27306	HPGDS	Biomarker	Glaucoma
29110	TBK1	Biomarker	Glaucoma
29967	LRP12	GeneticVariation	Glaucoma
30813	VSX1		Glaucoma
51150	SDF4	Biomarker	Glaucoma
54933	RHBDL2		Glaucoma
55249	YY1AP1		Glaucoma
55640	FLVCR2		Glaucoma
57096	RPGRIP1	Biomarker	Glaucoma
57104	PNPLA2		Glaucoma
57152	SLURP1		Glaucoma
57216	VANGL2		Glaucoma
64102	TNMD		Glaucoma
81846	SBF2	GeneticVariation	Glaucoma
83857	TMTC1		Glaucoma
84894	LINGO1	Biomarker	Glaucoma
114086	DBA2	Biomarker	Glaucoma
130827	TMEM182	GeneticVariation	Glaucoma
133482	SLCO6A1	Biomarker	Glaucoma
134430	WDR36	Biomarker	Glaucoma
136371	ASB10	Biomarker	Glaucoma
220202	ATOH7	Biomarker	Glaucoma
342977	NANOS3	Biomarker	Glaucoma
373156	GSTK1	Biomarker	Glaucoma
399565	GLC3C	GeneticVariation	Glaucoma
497188	GLC1I	Biomarker	Glaucoma
654371	RPS15AP4		Glaucoma
100048912	CDKN2B-AS1	Biomarker	Glaucoma
100188881	MFT2		Glaucoma

## Sheet: OMIM
	Glaucoma Benchmark Genes
MIM Number	Title	Gene Symbol	Included Titles	Cytogenetic Location	Genomic Coordinates (From NCBI/GRCh38)	Entrez Gene ID
#106210	ANIRIDIA	AN	CATARACT, CONGENITAL, WITH LATE-ONSET CORNEAL DYSTROPHY, INCLUDED	11p13, 11p13
#108300	STICKLER SYNDROME, TYPE I	STL1		12q13.11
#109400	BASAL CELL NEVUS SYNDROME	BCNS		1p34.1, 9q22.32, 10q24.32
#115900	CATARACT 42	CTRCT42		2q35
#120330	PAPILLORENAL SYNDROME	PAPRS		10q24.31
#122000	CORNEAL DYSTROPHY, POSTERIOR POLYMORPHOUS, 1	PPCD1		20p11.21
#136900	SORSBY FUNDUS DYSTROPHY	SFD		22q12.3
#137600	IRIDOGONIODYSGENESIS, TYPE 2	IRID2		4q25
#137750	GLAUCOMA 1, OPEN ANGLE, A	GLC1A	GLAUCOMA 1, OPEN ANGLE, L, INCLUDED; GLC1L, INCLUDED	1q24.3
#137760	GLAUCOMA, PRIMARY OPEN ANGLE	POAG	GLAUCOMA 1, OPEN ANGLE, E, INCLUDED; GLC1E, INCLUDED;;GLAUCOMA, PRIMARY OPEN ANGLE, ADULT-ONSET, INCLUDED	10p13
#143200	WAGNER VITREORETINOPATHY	WGVRP		5q14.2-q14.3
#158900	FACIOSCAPULOHUMERAL MUSCULAR DYSTROPHY 1	FSHD1	FACIOSCAPULOHUMERAL MUSCULAR DYSTROPHY, INFANTILE, INCLUDED;;FACIOSCAPULOHUMERAL DYSTROPHY WITH SENSORINEURAL HEARING LOSS AND TORTUOSITY OF RETINAL ARTERIOLES, INCLUDED	4q35	4:182300000-190214555
#161200	NAIL-PATELLA SYNDROME	NPS		9q33.3
#162200	NEUROFIBROMATOSIS, TYPE I	NF1		17q11.2
#164200	OCULODENTODIGITAL DYSPLASIA	ODDD		6q22.31
#165500	OPTIC ATROPHY 1	OPA1		3q29
#177650	EXFOLIATION SYNDROME	XFS		15q24.1
#177700	GLAUCOMA 1, OPEN ANGLE, P	GLC1P		12q14	12:57700000-67300000
#180500	AXENFELD-RIEGER SYNDROME, TYPE 1	RIEG1		4q25
#180849	RUBINSTEIN-TAYBI SYNDROME 1	RSTS1		16p13.3
#182250	SINGLETON-MERTEN SYNDROME 1	SGMRT1		2q24.2
#185300	STURGE-WEBER SYNDROME	SWS		9q21.2
#186580	BLAU SYNDROME	BLAUS	SYNOVITIS, GRANULOMATOUS, WITH UVEITIS AND CRANIAL NEUROPATHIES, INCLUDED	16q12.1
#193220	VITREORETINOCHOROIDOPATHY	VRCP	MICROCORNEA, ROD-CONE DYSTROPHY, CATARACT, AND POSTERIOR STAPHYLOMA, INCLUDED; MRCS, INCLUDED	11q12.3
#193235	VITREORETINOPATHY, NEOVASCULAR INFLAMMATORY	VRNI		11q13.5
#193700	ARTHROGRYPOSIS, DISTAL, TYPE 2A	DA2A		17p13.1
#204200	CEROID LIPOFUSCINOSIS, NEURONAL, 3	CLN3		16p12.1
#212550	OPTIC DISC ANOMALIES WITH RETINAL AND/OR MACULAR DYSTROPHY	ODRMD		14q23.1
#214100	PEROXISOME BIOGENESIS DISORDER 1A (ZELLWEGER)	PBD1A	PEROXISOME BIOGENESIS DISORDER, COMPLEMENTATION GROUP 1, INCLUDED; CG1, INCLUDED;;PEROXISOME BIOGENESIS DISORDER, COMPLEMENTATION GROUP E, INCLUDED; CGE, INCLUDED	7q21.2
#220210	RITSCHER-SCHINZEL SYNDROME 1	RTSC1		8q24.13
#221900	PERSISTENT HYPERPLASTIC PRIMARY VITREOUS, AUTOSOMAL RECESSIVE	PHPVAR		10q21	10:51100000-68800000
#225400	EHLERS-DANLOS SYNDROME, TYPE VI	EDS6		1p36.22
#225750	AICARDI-GOUTIERES SYNDROME 1	AGS1	AICARDI-GOUTIERES SYNDROME 1, AUTOSOMAL DOMINANT, INCLUDED	3p21.31
#229200	BRITTLE CORNEA SYNDROME 1	BCS1		16q24.2
#231300	GLAUCOMA 3, PRIMARY CONGENITAL, A	GLC3A	GLAUCOMA, PRIMARY OPEN ANGLE, ADULT-ONSET, INCLUDED;;GLAUCOMA, PRIMARY OPEN ANGLE, JUVENILE-ONSET, INCLUDED	2p22.2
#235510	HENNEKAM LYMPHANGIECTASIA-LYMPHEDEMA SYNDROME 1	HKLLS1		18q21.32
#236670	MUSCULAR DYSTROPHY-DYSTROGLYCANOPATHY (CONGENITAL WITH BRAIN AND EYE ANOMALIES), TYPE A, 1	MDDGA1		9q34.13
#236750	HYDROPS FETALIS, NONIMMUNE	NIHF	HYDROPS FETALIS, ALPHA-THALASSEMIA-RELATED, INCLUDED;;HEMOGLOBIN H HYDROPS FETALIS SYNDROME, INCLUDED
#249420	FRANK-TER HAAR SYNDROME	FTHS		5q35.1
#251450	DESBUQUOIS DYSPLASIA 1	DBQD1	DESBUQUOIS DYSPLASIA, KIM VARIANT, INCLUDED	17q25.3
#251750	MICROSPHEROPHAKIA AND/OR MEGALOCORNEA, WITH ECTOPIA LENTIS AND WITH OR WITHOUT SECONDARY GLAUCOMA	MSPKA		14q24.3
#253000	MUCOPOLYSACCHARIDOSIS, TYPE IVA	MPS4A		16q24.3
#253200	MUCOPOLYSACCHARIDOSIS TYPE VI	MPS6		5q14.1
#253280	MUSCULAR DYSTROPHY-DYSTROGLYCANOPATHY (CONGENITAL WITH BRAIN AND EYE ANOMALIES), TYPE A, 3	MDDGA3		1p34.1
#267750	KNOBLOCH SYNDROME 1	KNO1		21q22.3
#268400	ROTHMUND-THOMSON SYNDROME	RTS		8q24.3
#269000	SC PHOCOMELIA SYNDROME	ADORA3		8p21.1
#269400	CORNEAL OPACIFICATION WITH OTHER OCULAR ANOMALIES	COPOA		2p25.3
#277600	WEILL-MARCHESANI SYNDROME 1	WMS1		19p13.2
#300166	MICROPHTHALMIA, SYNDROMIC 2	MCOPS2		Xp11.4
#302200	CATARACT 40	CTRCT40		Xp22.2-p22.1
#302350	NANCE-HORAN SYNDROME	NHS		Xp22.2-p22.1
#302960	CHONDRODYSPLASIA PUNCTATA 2, X-LINKED DOMINANT	CDPX2		Xp11.23
#304120	OTOPALATODIGITAL SYNDROME, TYPE II	OPD2		Xq28
#309000	LOWE OCULOCEREBRORENAL SYNDROME	OCRL		Xq26.1
#309300	MEGALOCORNEA	MGC1		Xq23
#309801	LINEAR SKIN DEFECTS WITH MULTIPLE CONGENITAL ANOMALIES 1	LSDMCA1		Xp22.2
#601455	CHARCOT-MARIE-TOOTH DISEASE, TYPE 4D	CMT4D		8q24.22
#601631	IRIDOGONIODYSGENESIS, TYPE 1	IRID1	IRIS HYPOPLASIA WITH GLAUCOMA, INCLUDED;;GLAUCOMA IRIDOGONIODYSPLASIA, FAMILIAL, INCLUDED	6p25.3
#601776	EHLERS-DANLOS SYNDROME, MUSCULOCONTRACTURAL TYPE 1	EDSMC1		15q15.1
#602482	AXENFELD-RIEGER SYNDROME, TYPE 3	RIEG3	AXENFELD ANOMALY, INCLUDED;;RIEGER ANOMALY, INCLUDED;;AXENFELD-RIEGER ANOMALY, INCLUDED	6p25.3
#603383	GLAUCOMA 1, OPEN ANGLE, F	GLC1F		7q36.1
#603671	ACROMELIC FRONTONASAL DYSOSTOSIS	AFND		5q12.1
#604219	CATARACT 9, MULTIPLE TYPES	CTRCT9		21q22.3
#604563	CHARCOT-MARIE-TOOTH DISEASE, TYPE 4B2	CMT4B2	CHARCOT-MARIE-TOOTH DISEASE, TYPE 4B2, WITH EARLY-ONSET GLAUCOMA, INCLUDED;;CHARCOT-MARIE-TOOTH NEUROPATHY, TYPE 4B2, WITH EARLY-ONSET GLAUCOMA, INCLUDED	11p15.4
#604841	STICKLER SYNDROME, TYPE II	STL2		1p21.1
#607595	BRAIN SMALL VESSEL DISEASE WITH OR WITHOUT OCULAR ANOMALIES	BSVD		13q34
#608328	WEILL-MARCHESANI SYNDROME 2	WMS2		15q21.1
#609549	NANOPHTHALMOS 2	NNO2		11q23.3
#609741	CATARACT 22, MULTIPLE TYPES	CTRCT22		22q11.23
#609887	GLAUCOMA 1, OPEN ANGLE, G	GLC1G		5q22.1
#610048	CORNEAL DYSTROPHY, CONGENITAL STROMAL	CSCD		12q21.33
#610359	RETINITIS PIGMENTOSA 33	RP33		2q11.2
#611040	MICROPHTHALMIA, ISOLATED 5	MCOP5		11q23.3
#611543	CAVITARY OPTIC DISC ANOMALIES	CODA		12q	12:35500000-133275309
#611809	BESTROPHINOPATHY, AUTOSOMAL RECESSIVE	ARB		11q12.3
#612775	CONE-ROD DYSTROPHY 9	CORD9		8p11.22
#613077	PROGRESSIVE EXTERNAL OPHTHALMOPLEGIA WITH MITOCHONDRIAL DNA DELETIONS, AUTOSOMAL DOMINANT 5	PEOA5		8q22.3
#613086	GLAUCOMA 3, PRIMARY CONGENITAL, D	GLC3D		14q24.3
#613100	GLAUCOMA 1, OPEN ANGLE, O	GLC1O		19q13.33
#613150	MUSCULAR DYSTROPHY-DYSTROGLYCANOPATHY (CONGENITAL WITH BRAIN AND EYE ANOMALIES), TYPE A, 2	MDDGA2		14q24.3
#613162	SPASTIC PARAPLEGIA 45, AUTOSOMAL RECESSIVE	SPG45		10q24.32-q24.33
#613435	AMYOTROPHIC LATERAL SCLEROSIS 12	ALS12		10p13
#613517	MICROPHTHALMIA, ISOLATED 6	MCOP6		2q37.1
#613887	CATARACT 36	CTRCT36		9q22.33
#614170	BRITTLE CORNEA SYNDROME 2	BCS2		4q27
#614296	WOLFRAM-LIKE SYNDROME, AUTOSOMAL DOMINANT	WFSL		4p16.1
#614438	CUTIS LAXA, AUTOSOMAL RECESSIVE, TYPE IIIB	ARCL3B		17q25.3
#614643	MUSCULAR DYSTROPHY-DYSTROGLYCANOPATHY (CONGENITAL WITH BRAIN AND EYE ANOMALIES), TYPE A, 7	MDDGA7		7p21.2-p21.1
#614819	WEILL-MARCHESANI SYNDROME 3	WMS3		14q24.3
#615249	MUSCULAR DYSTROPHY-DYSTROGLYCANOPATHY (CONGENITAL WITH BRAIN AND EYE ANOMALIES), TYPE A, 12	MDDGA12		8p11.21
#615284	CHARCOT-MARIE-TOOTH DISEASE, TYPE 4B3	CMT4B3		22q13.33
#615663	WARBURG MICRO SYNDROME 4	WARBM4		20p13
#615972	NANOPHTHALMOS 4	NNO4		17q11.2
#616298	SINGLETON-MERTEN SYNDROME 2	SGMRT2		9p21.1
#616538	MUSCULAR DYSTROPHY-DYSTROGLYCANOPATHY (CONGENITAL WITH BRAIN AND EYE ANOMALIES), TYPE A, 9	MDDGA9		3p21.31
#616680	SPASTIC PARAPLEGIA 75, AUTOSOMAL RECESSIVE	SPG75		19q13.12
#616681	MICROCEPHALY 16, PRIMARY, AUTOSOMAL RECESSIVE	MCPH16		12q24.33
%300261	ARMFIELD X-LINKED MENTAL RETARDATION SYNDROME	MRXSA		Xq28	X:148000000-156040895	57791
%600165	NANOPHTHALMOS 1	NNO1		11p		23691
%600510	GLAUCOMA-RELATED PIGMENT DISPERSION SYNDROME	GPDS1		7q35-q36	7:143400000-159345973	7986
%600975	GLAUCOMA 3, PRIMARY INFANTILE, B	GLC3B		1p36.2-p36.1	1:7100000-27600000	2728
%601499	AXENFELD-RIEGER SYNDROME, TYPE 2	RIEG2		13q14	13:39500000-54700000	6012
%601682	GLAUCOMA 1, PRIMARY OPEN ANGLE, C	GLC1C		3q21-q24	3:122200000-149200000	2723
%602429	GLAUCOMA 1, OPEN ANGLE, D	GLC1D		8q23	8:105100000-116700000	2724
%606689	GLAUCOMA 1, OPEN ANGLE, B	GLC1B		2cen-q13	2:93900000-112200000	2722
%608695	GLAUCOMA 1, OPEN ANGLE, J	GLC1J		9q22	9:87800000-99800000	574078
%608696	GLAUCOMA 1, OPEN ANGLE, K	GLC1K		20p12	20:5100000-17900000	574077
%609745	GLAUCOMA 1, OPEN ANGLE, I	GLC1I		15q11-q13	15:19000000-33400000	497188
%610535	GLAUCOMA 1, OPEN ANGLE, M	GLC1M		5q22.1-q32	5:110200000-150400000	777643
%611274	GLAUCOMA 1, OPEN ANGLE, N	GLC1N		15q22-q24	15:58800000-78000000	777645
%611276	GLAUCOMA 1, OPEN ANGLE, H	GLC1H		2p16-p15	2:47500000-63900000	399564
%611308	PERSISTENT HYPERPLASTIC PRIMARY VITREOUS, AUTOSOMAL DOMINANT	PHPVAD
%611522	INTRAOCULAR PRESSURE QUANTITATIVE TRAIT LOCUS	IOPQTL
%613085	GLAUCOMA 3, PRIMARY CONGENITAL, C	GLC3C		14q24.3	14:73300000-78800000	399565
*112262	BONE MORPHOGENETIC PROTEIN 4	BMP4		14q22.2	14:53949735-53956835	652
*121014	GAP JUNCTION PROTEIN, ALPHA-1	GJA1		6q22.31	6:121435576-121449743	2697
*131210	SELECTIN E	SELE		1q24.2	1:169722639-169734078	6401
*133170	ERYTHROPOIETIN	EPO		7q22.1	7:100720799-100723699	2056
*153456	LYSYL OXIDASE-LIKE 1	LOXL1		15q24.1	15:73926447-73952136	4016
*162662	NEUROTROPHIN 4	NTF4		19q13.33	19:49061079-49065075	4909
*176300	TRANSTHYRETIN	TTR		18q12.1	18:31591766-31599023	7276
*190220	TRANSFORMING GROWTH FACTOR, BETA-2	TGFB2		1q41	1:218345333-218444618	7042
*191160	TUMOR NECROSIS FACTOR	TNF		6p21.33	6:31575566-31578335	7124
*600414	PEROXISOME BIOGENESIS FACTOR 5	PEX5		12p13.31	12:7189162-7218573	5830
*600445	ADENOSINE A3 RECEPTOR	ADORA3		1p13.2	1:111499428-111504120	140
*601090	FORKHEAD BOX C1	FOXC1		6p25.3	6:1610445-1613896	2296
*601652	MYOCILIN	MYOC		1q24.3	1:171635416-171652632	4653
*601771	CYTOCHROME P450, SUBFAMILY I, POLYPEPTIDE 1	CYP1B1		2p22.2	2:38067602-38076180	1545
*602091	LATENT TRANSFORMING GROWTH FACTOR-BETA-BINDING PROTEIN 2	LTBP2		14q24.3	14:74498182-74618608	4053
*602432	OPTINEURIN	OPTN		10p13	10:13100074-13138290	10133
*602575	LIM HOMEOBOX TRANSCRIPTION FACTOR 1, BETA	LMX1B		9q33.3	9:126614442-126701031	4010
*602669	PAIRED-LIKE HOMEODOMAIN TRANSCRIPTION FACTOR 3	PITX3		10q24.32	10:102230188-102241473	5309
*603054	GREMLIN 1 HOMOLOG, CYSTINE KNOT SUPERFAMILY	GREM1		15q13.3	15:32717973-32734668	26585
*603263	CARBONIC ANHYDRASE XII	CA12		15q22.2	15:63323530-63382109	771
*603345	SOLUTE CARRIER FAMILY 4 (SODIUM BICARBONATE COTRANSPORTER), MEMBER 4	SLC4A4	SODIUM BICARBONATE COTRANSPORTER, KIDNEY, INCLUDED; KNBC, INCLUDED; KNBC1, INCLUDED;;SODIUM BICARBONATE COTRANSPORTER, PANCREAS, INCLUDED; PNBC, INCLUDED; PNBC1, INCLUDED;;SODIUM BICARBONATE COTRANSPORTER, HEART, INCLUDED; HHNBC, INCLUDED; HHNBC1, INCLUDE	4q13.3	4:71187285-71572086	8671
*604368	GLYCOPROTEIN NMB	GPNMB				10457
*604834	TANK-BINDING KINASE 1	TBK1		12q14.2	12:64452059-64502118	29110
*605158	PEROXIDASIN, DROSOPHILA, HOMOLOG OF	PXDN		2p25.3	2:1631886-1744851	7837
*605290	OPA1 GENE	OPA1		3q29	3:193593143-193697810	4976
*607093	5,10-METHYLENETETRAHYDROFOLATE REDUCTASE	MTHFR		1p36.22	1:11785729-11806102	4524
*607108	PAIRED BOX GENE 6	PAX6		11p13	11:31784791-31817960	5080
*607423	PROTEIN O-MANNOSYLTRANSFERASE 1	POMT1		9q34.13	9:131502894-131523805	10585
*607567	OLFACTOMEDIN 3	OLFM3		1p21.1	1:101802566-101997233	118427
*607697	SET-BINDING FACTOR 2	SBF2		11p15.4	11:9778666-10294206	81846
*609631	DEAD BOX POLYPEPTIDE 58	DDX58		9p21.1	9:32455301-32526323	23586
*609669	WD REPEAT-CONTAINING PROTEIN 36	WDR36		5q22.1	5:111092171-111130501	134430
*610192	GLIS FAMILY ZINC FINGER PROTEIN 3	GLIS3		9p24.2	9:3824126-4310505	169792
*611258	TUDOR DOMAIN-CONTAINING PROTEIN 7	TDRD7		9q22.33	9:97411988-97496124	23424
*613149	CDKN2B ANTISENSE RNA	CDKN2BAS		9p21.3	9:21994790-22121096	100048912
*614123	TRANSMEMBRANE AND COILED-COIL DOMAINS PROTEIN 1	TMCO1		1q24.1	1:165724290-165768921	54499
*615054	ANKYRIN REPEAT- AND SOCS BOX-CONTAINING PROTEIN 10	ASB10		7q36.1	7:151175697-151187831	136371
+107741	APOLIPOPROTEIN E	APOE	APOLIPOPROTEIN E, DEFICIENCY OR DEFECT OF, INCLUDED;;HYPERLIPOPROTEINEMIA, TYPE III, INCLUDED;;DYSBETALIPOPROTEINEMIA DUE TO DEFECT IN APOLIPOPROTEIN E-d, INCLUDED;;FAMILIAL HYPERBETA- AND PREBETALIPOPROTEINEMIA, INCLUDED;;FAMILIAL HYPERCHOLESTEROLEMIA WI	19q13.32	19:44905748-44909394	348
219250	CUTIS MARMORATA TELANGIECTATICA CONGENITA	CMTC
308500	IRIS HYPOPLASIA WITH GLAUCOMA	IHG				3548
611650	PERIPAPILLARY ATROPHY, BETA TYPE	PPAB
